# Supplementary material for: ﻿A new genus and five new species of pseudoscorpions (Arachnida, Pseudoscorpiones, Withiidae) from Colombia
Source: Zookeys. 2023 Nov 22;1184:301–26. doi: 10.3897/zookeys.1184.106698 (PMC10688512; doi:10.3897/zookeys.1184.106698)
Supplement: XML Treatment for Paciwithius [file zookeys.1184.106698-treatment1.xml]

<!DOCTYPE tp:taxon-treatment
  PUBLIC "-//TaxonX//DTD Taxonomic Treatment Publishing DTD v0 20100105//EN" "tax-treatment-NSO.dtd">
<tp:taxon-treatment xmlns:tp="http://www.plazi.org/taxpub"><tp:treatment-meta><kwd-group><label>Taxon classification</label><kwd>
                <named-content content-type="kingdom">Animalia</named-content>
              </kwd><kwd>
                <named-content content-type="order">Pseudoscorpiones</named-content>
              </kwd><kwd>
                <named-content content-type="family">Withiidae</named-content>
              </kwd></kwd-group><mixed-citation publication-type="journal"><person-group><name><surname>Romero-Ortiz</surname><given-names>Catalina</given-names></name><name><surname>Sarmiento</surname><given-names>Carlos E.</given-names></name><name><surname>Harvey</surname><given-names>Mark S.</given-names></name></person-group><article-title>﻿A new genus and five new species of pseudoscorpions (<tp:taxon-name><tp:taxon-name-part taxon-name-part-type="class">Arachnida</tp:taxon-name-part></tp:taxon-name>, <tp:taxon-name><tp:taxon-name-part taxon-name-part-type="order">Pseudoscorpiones</tp:taxon-name-part></tp:taxon-name>, <tp:taxon-name><tp:taxon-name-part taxon-name-part-type="family">Withiidae</tp:taxon-name-part></tp:taxon-name>) from Colombia</article-title><source>Zookeys</source><day>22</day><month>11</month><year>2023</year><volume>1184</volume><fpage>301</fpage><lpage>326</lpage><pub-id pub-id-type="doi">10.3897/zookeys.1184.106698</pub-id></mixed-citation></tp:treatment-meta><tp:nomenclature><label>﻿Genus</label><tp:taxon-name>
              <object-id xmlns:xlink="http://www.w3.org/1999/xlink" content-type="arpha" xlink:type="simple">593C7885-29AA-5DCD-9E0F-563C8DF48911</object-id>
              <tp:taxon-name-part taxon-name-part-type="genus" reg="Paciwithius">Paciwithius</tp:taxon-name-part>
              <object-id xmlns:xlink="http://www.w3.org/1999/xlink" content-type="zoobank" xlink:type="simple">https://zoobank.org/5AC62707-61F9-436E-A3DA-EACCA305DC6A</object-id>
            </tp:taxon-name><tp:taxon-status xmlns:xlink="http://www.w3.org/1999/xlink" xlink:type="simple">gen. nov.</tp:taxon-status></tp:nomenclature><tp:treatment-sec sec-type="type species" id="SECID0EAMAC"><title>Type species.</title><p><italic><tp:taxon-name><tp:taxon-name-part taxon-name-part-type="genus" reg="Paciwithius">Paciwithius</tp:taxon-name-part><tp:taxon-name-part taxon-name-part-type="species" reg="chimbilacus">chimbilacus</tp:taxon-name-part></tp:taxon-name></italic> sp. nov.</p></tp:treatment-sec><tp:treatment-sec sec-type="diagnosis" id="SECID0ERMAC"><title>Diagnosis.</title><p><italic><tp:taxon-name><tp:taxon-name-part taxon-name-part-type="genus" reg="Paciwithius">Paciwithius</tp:taxon-name-part></tp:taxon-name></italic> can be distinguished from all other withiids by the absence of tergal keels, absence of eyespots, absence of a tactile seta on tarsus IV, the trichobothrium <italic><abbrev xmlns:xlink="http://www.w3.org/1999/xlink" xlink:title="interior terminal" id="ABBRID0E6MAC" xlink:type="simple">it</abbrev></italic> is midway between <italic><abbrev xmlns:xlink="http://www.w3.org/1999/xlink" xlink:title="interior sub-basal" id="ABBRID0EENAC" xlink:type="simple">isb</abbrev></italic> and <italic><abbrev xmlns:xlink="http://www.w3.org/1999/xlink" xlink:title="exterior terminal" id="ABBRID0EJNAC" xlink:type="simple">et</abbrev></italic>, the presence of a patch of glandular setae on sternite VIII with an elongated shape, and the first three to six tergites are entire. The male genitalia have dorsal apodemes extending over its entire length, lateral apodemes extending over most of the ejaculatory canal atrium, ejaculatory canal curved dorsally in lateral view and lateral rods straight, extending beyond the lateral apodemes in dorsal view. This genus was mentioned as “nr. <italic>Victorwithius</italic>” in <xref ref-type="bibr" rid="B23">Romero-Ortiz and Sarmiento (2021)</xref>.</p></tp:treatment-sec><tp:treatment-sec sec-type="etymology" id="SECID0E2NAC"><title>Etymology.</title><p>The genus name refers to the Latin for peace, <italic>pax</italic>. Colombia has had a long history of violence and since the peace agreement in 2016, much effort has been put into making this country a peaceful land, including the Truth Commission (Comisión de la Verdad). Thanks to all the efforts for peace, we do believe that the change is inevitable. The name is masculine.</p></tp:treatment-sec><tp:treatment-sec sec-type="remarks" id="SECID0EDOAC"><title>Remarks.</title><p>This new genus is placed within the <tp:taxon-name><tp:taxon-name-part taxon-name-part-type="tribe">Cacodemoniini</tp:taxon-name-part></tp:taxon-name> as it has the triangular elongation made by the fusion of the dorsal and the lateral apodemes in the male genitalia that are characteristic of that tribe (<xref ref-type="bibr" rid="B16">Harvey 2015</xref>; <xref ref-type="bibr" rid="B23">Romero-Ortiz and Sarmiento 2021</xref>). The trichobothrial pattern has <italic><abbrev xmlns:xlink="http://www.w3.org/1999/xlink" xlink:title="interior terminal" id="ABBRID0EXOAC" xlink:type="simple">it</abbrev></italic> and <italic><abbrev xmlns:xlink="http://www.w3.org/1999/xlink" xlink:title="interior sub-basal" id="ABBRID0E3OAC" xlink:type="simple">isb</abbrev></italic> separated, and the only other Neotropical cacodemoniine genera with the same pattern are <italic><tp:taxon-name><tp:taxon-name-part taxon-name-part-type="genus" reg="Tropidowithius">Tropidowithius</tp:taxon-name-part></tp:taxon-name></italic> Beier, 1955, <italic><tp:taxon-name><tp:taxon-name-part taxon-name-part-type="genus" reg="Balanowithius">Balanowithius</tp:taxon-name-part></tp:taxon-name></italic> Beier, 1959, and <italic><tp:taxon-name><tp:taxon-name-part taxon-name-part-type="genus" reg="Victorwithius">Victorwithius</tp:taxon-name-part></tp:taxon-name></italic> Feio, 1944. <italic><tp:taxon-name><tp:taxon-name-part taxon-name-part-type="genus" reg="Paciwithius">Paciwithius</tp:taxon-name-part></tp:taxon-name></italic> gen. nov. differs from males of <italic><tp:taxon-name><tp:taxon-name-part taxon-name-part-type="genus" reg="Victorwithius">Victorwithius</tp:taxon-name-part></tp:taxon-name></italic> by the patches of glandular setae on several sternites (restricted to sternite VIII in <italic><tp:taxon-name><tp:taxon-name-part taxon-name-part-type="genus" reg="Victorwithius">Victorwithius</tp:taxon-name-part></tp:taxon-name></italic>), and differs from <italic><tp:taxon-name><tp:taxon-name-part taxon-name-part-type="genus" reg="Tropidowithius">Tropidowithius</tp:taxon-name-part></tp:taxon-name></italic>, <italic><tp:taxon-name><tp:taxon-name-part taxon-name-part-type="genus" reg="Balanowithius">Balanowithius</tp:taxon-name-part></tp:taxon-name></italic>, and <italic><tp:taxon-name><tp:taxon-name-part taxon-name-part-type="genus" reg="Victorwithius">Victorwithius</tp:taxon-name-part></tp:taxon-name></italic> by the lack of eyespots and the lack of a tarsal tactile seta, which are present in these three latter genera. The only other withiid genera that lack a tactile seta on tarsus IV are <italic><tp:taxon-name><tp:taxon-name-part taxon-name-part-type="genus" reg="Nannowithius">Nannowithius</tp:taxon-name-part></tp:taxon-name></italic> Beier, 1932 and <italic><tp:taxon-name><tp:taxon-name-part taxon-name-part-type="genus" reg="Termitowithius">Termitowithius</tp:taxon-name-part></tp:taxon-name></italic> Muchmore, 1990 (see <xref ref-type="bibr" rid="B16">Harvey 2015</xref>).</p></tp:treatment-sec><ref-list><ref id="B23"><mixed-citation xmlns:xlink="http://www.w3.org/1999/xlink" xlink:type="simple"><person-group><name name-style="western"><surname>Romero-Ortiz</surname><given-names>C</given-names></name><name name-style="western"><surname>Sarmiento</surname><given-names>CE</given-names></name></person-group> (<year>2021</year>) <article-title>A comparative study of the male genitalia of the <tp:taxon-name><tp:taxon-name-part taxon-name-part-type="tribe">Cacodemoniini</tp:taxon-name-part></tp:taxon-name> (<tp:taxon-name><tp:taxon-name-part taxon-name-part-type="order">Pseudoscorpiones</tp:taxon-name-part></tp:taxon-name>: <tp:taxon-name><tp:taxon-name-part taxon-name-part-type="family">Withiidae</tp:taxon-name-part></tp:taxon-name>).</article-title><source>The Journal of Arachnology</source><volume>49</volume>(<issue>1</issue>): <fpage>108</fpage>–<lpage>121</lpage>. <ext-link xlink:href="10.1636/JoA-S-19-068" ext-link-type="doi" xlink:type="simple">https://doi.org/10.1636/JoA-S-19-068</ext-link></mixed-citation></ref><ref id="B16"><mixed-citation xmlns:xlink="http://www.w3.org/1999/xlink" xlink:type="simple"><person-group><name name-style="western"><surname>Harvey</surname><given-names>MS</given-names></name></person-group> (<year>2015</year>) <article-title>Revised diagnoses for the pseudoscorpion genera <italic><tp:taxon-name><tp:taxon-name-part taxon-name-part-type="genus">Metawithius</tp:taxon-name-part></tp:taxon-name></italic> and <italic><tp:taxon-name><tp:taxon-name-part taxon-name-part-type="genus">Microwithius</tp:taxon-name-part></tp:taxon-name></italic>, with the description of a new Australian genus, and notes on <italic><tp:taxon-name><tp:taxon-name-part taxon-name-part-type="genus">Withius</tp:taxon-name-part></tp:taxon-name></italic> (<tp:taxon-name><tp:taxon-name-part taxon-name-part-type="order">Pseudoscorpiones</tp:taxon-name-part></tp:taxon-name>, <tp:taxon-name><tp:taxon-name-part taxon-name-part-type="family">Withiidae</tp:taxon-name-part></tp:taxon-name>).</article-title><source>The Journal of Arachnology</source><volume>43</volume>(<issue>3</issue>): <fpage>353</fpage>–<lpage>470</lpage>. <ext-link xlink:href="10.1636/0161-8202-43.3.353" ext-link-type="doi" xlink:type="simple">https://doi.org/10.1636/0161-8202-43.3.353</ext-link></mixed-citation></ref></ref-list></tp:taxon-treatment>
