# Supplementary material for: ﻿A new genus and five new species of pseudoscorpions (Arachnida, Pseudoscorpiones, Withiidae) from Colombia
Source: Zookeys. 2023 Nov 22;1184:301–26. doi: 10.3897/zookeys.1184.106698 (PMC10688512; doi:10.3897/zookeys.1184.106698)
Supplement: XML Treatment for Paciwithius chimbilacus [file zookeys.1184.106698-treatment2.xml]

<!DOCTYPE tp:taxon-treatment
  PUBLIC "-//TaxonX//DTD Taxonomic Treatment Publishing DTD v0 20100105//EN" "tax-treatment-NSO.dtd">
<tp:taxon-treatment xmlns:tp="http://www.plazi.org/taxpub"><tp:treatment-meta><kwd-group><label>Taxon classification</label><kwd>
                <named-content content-type="kingdom">Animalia</named-content>
              </kwd><kwd>
                <named-content content-type="order">Pseudoscorpiones</named-content>
              </kwd><kwd>
                <named-content content-type="family">Withiidae</named-content>
              </kwd></kwd-group><mixed-citation publication-type="journal"><person-group><name><surname>Romero-Ortiz</surname><given-names>Catalina</given-names></name><name><surname>Sarmiento</surname><given-names>Carlos E.</given-names></name><name><surname>Harvey</surname><given-names>Mark S.</given-names></name></person-group><article-title>﻿A new genus and five new species of pseudoscorpions (<tp:taxon-name><tp:taxon-name-part taxon-name-part-type="class">Arachnida</tp:taxon-name-part></tp:taxon-name>, <tp:taxon-name><tp:taxon-name-part taxon-name-part-type="order">Pseudoscorpiones</tp:taxon-name-part></tp:taxon-name>, <tp:taxon-name><tp:taxon-name-part taxon-name-part-type="family">Withiidae</tp:taxon-name-part></tp:taxon-name>) from Colombia</article-title><source>Zookeys</source><day>22</day><month>11</month><year>2023</year><volume>1184</volume><fpage>301</fpage><lpage>326</lpage><pub-id pub-id-type="doi">10.3897/zookeys.1184.106698</pub-id></mixed-citation></tp:treatment-meta><tp:nomenclature><label>﻿</label><tp:taxon-name>
              <object-id xmlns:xlink="http://www.w3.org/1999/xlink" content-type="arpha" xlink:type="simple">7BDEF788-51CA-50D3-98F2-94B7FC5064C2</object-id>
              <tp:taxon-name-part taxon-name-part-type="genus" reg="Paciwithius">Paciwithius</tp:taxon-name-part>
              <tp:taxon-name-part taxon-name-part-type="species" reg="chimbilacus">chimbilacus</tp:taxon-name-part>
              <object-id xmlns:xlink="http://www.w3.org/1999/xlink" content-type="zoobank" xlink:type="simple">https://zoobank.org/BDB0823D-51CB-4F25-8B1C-BF95D10D8F7D</object-id>
            </tp:taxon-name><tp:taxon-status xmlns:xlink="http://www.w3.org/1999/xlink" xlink:type="simple">sp. nov.</tp:taxon-status><xref ref-type="fig" rid="F1">Figs 1A</xref><xref ref-type="fig" rid="F2">, 2</xref><xref ref-type="fig" rid="F3">, 3</xref><xref ref-type="fig" rid="F9">, 9A</xref></tp:nomenclature><tp:treatment-sec sec-type="material" id="SECID0ELDAE"><title>Material examined.</title><p><bold><italic>Holotype</italic>.</bold> Colombia • ♂; Meta, San Martín, Vda. San Francisco, Hacienda La María; [<named-content xmlns:xlink="http://www.w3.org/1999/xlink" content-type="dwc:verbatimCoordinates" xlink:type="simple"><named-content content-type="geo-json" specific-use="{&#34;type&#34;:&#34;Point&#34;,&#34;coordinates&#34;:[-73.658250,3.665417]}" id="NCID0EZDAE" xlink:type="simple">3°39'55.5"N, 73°39'29.7"W</named-content></named-content>]; 400 m; on bat guano; <named-content xmlns:xlink="http://www.w3.org/1999/xlink" content-type="dwc:institutional_code" xlink:title="Instituto de Ciencias Naturales – Universidad Nacional de Colombia" xlink:href="http://grbio.org/institution/universidad-nacional-de-colombia" xlink:type="simple">ICN-APs</named-content>-076.</p><p><bold><italic>Paratype</italic>.</bold> Colombia • 1 ♂; same data as for the holotype; <named-content xmlns:xlink="http://www.w3.org/1999/xlink" content-type="dwc:institutional_code" xlink:title="Instituto de Ciencias Naturales – Universidad Nacional de Colombia" xlink:href="http://grbio.org/institution/universidad-nacional-de-colombia" xlink:type="simple">ICN-APs</named-content>-076.</p></tp:treatment-sec><tp:treatment-sec sec-type="diagnosis" id="SECID0ENEAE"><title>Diagnosis.</title><p>Males of <italic><tp:taxon-name><tp:taxon-name-part taxon-name-part-type="genus" reg="Paciwithius">Paciwithius</tp:taxon-name-part><tp:taxon-name-part taxon-name-part-type="species" reg="chimbilacus">chimbilacus</tp:taxon-name-part></tp:taxon-name></italic> sp. nov. can be distinguished from <italic><tp:taxon-name><tp:taxon-name-part taxon-name-part-type="genus" reg="Paciwithius">P.</tp:taxon-name-part><tp:taxon-name-part taxon-name-part-type="species" reg="valduparensis">valduparensis</tp:taxon-name-part></tp:taxon-name></italic> sp. nov. by a slender pedipalpal femur and patella (femur: 4.10–4.35× longer than broad in <italic><tp:taxon-name><tp:taxon-name-part taxon-name-part-type="genus" reg="Paciwithius">P.</tp:taxon-name-part><tp:taxon-name-part taxon-name-part-type="species" reg="chimbilacus">chimbilacus</tp:taxon-name-part></tp:taxon-name></italic> and 4.00 in <italic><tp:taxon-name><tp:taxon-name-part taxon-name-part-type="genus" reg="Paciwithius">P.</tp:taxon-name-part><tp:taxon-name-part taxon-name-part-type="species" reg="valduparensis">valduparensis</tp:taxon-name-part></tp:taxon-name></italic>; patella: 3.33–3.43× longer than broad in <italic><tp:taxon-name><tp:taxon-name-part taxon-name-part-type="genus" reg="Paciwithius">P.</tp:taxon-name-part><tp:taxon-name-part taxon-name-part-type="species" reg="chimbilacus">chimbilacus</tp:taxon-name-part></tp:taxon-name></italic> and 2.27× in <italic><tp:taxon-name><tp:taxon-name-part taxon-name-part-type="genus" reg="Paciwithius">P.</tp:taxon-name-part><tp:taxon-name-part taxon-name-part-type="species" reg="valduparensis">valduparensis</tp:taxon-name-part></tp:taxon-name></italic>), and a stouter chela (3.16–3.33× longer than broad in <italic><tp:taxon-name><tp:taxon-name-part taxon-name-part-type="genus" reg="Paciwithius">P.</tp:taxon-name-part><tp:taxon-name-part taxon-name-part-type="species" reg="chimbilacus">chimbilacus</tp:taxon-name-part></tp:taxon-name></italic> and 3.52× in <italic><tp:taxon-name><tp:taxon-name-part taxon-name-part-type="genus" reg="Paciwithius">P.</tp:taxon-name-part><tp:taxon-name-part taxon-name-part-type="species" reg="valduparensis">valduparensis</tp:taxon-name-part></tp:taxon-name></italic>).</p></tp:treatment-sec><tp:treatment-sec sec-type="description" id="SECID0ELHAE"><title>Description.</title><p><bold>Adults. <italic>Color</italic></bold>: carapace brownish, darker than the tergites. Tergites yellow-brown, heavily granulated. Legs yellowish, proximal segments darker than the distal ones. Pedipalps reddish brown, heavily granulated; chela and fingers reddish (Fig. <xref ref-type="fig" rid="F1">1A</xref>).</p><fig id="F1" position="float" orientation="portrait"><object-id xmlns:xlink="http://www.w3.org/1999/xlink" content-type="doi" xlink:type="simple">10.3897/zookeys.1184.106698.figure1</object-id><object-id xmlns:xlink="http://www.w3.org/1999/xlink" content-type="arpha" xlink:type="simple">0EC19531-B554-548B-B432-3AE08D9A03DB</object-id><label>Figure 1.</label><caption><p>Habitus of the new species (males) <bold>A</bold><italic><tp:taxon-name><tp:taxon-name-part taxon-name-part-type="genus" reg="Paciwithius">Paciwithius</tp:taxon-name-part><tp:taxon-name-part taxon-name-part-type="species" reg="chimbilacus">chimbilacus</tp:taxon-name-part></tp:taxon-name></italic> sp. nov. <bold>B</bold><italic><tp:taxon-name><tp:taxon-name-part taxon-name-part-type="genus" reg="Cystowithius">Cystowithius</tp:taxon-name-part><tp:taxon-name-part taxon-name-part-type="species" reg="florezi">florezi</tp:taxon-name-part></tp:taxon-name></italic> sp. nov. <bold>C</bold><italic><tp:taxon-name><tp:taxon-name-part taxon-name-part-type="genus" reg="Parawithius">Parawithius</tp:taxon-name-part><tp:taxon-name-part taxon-name-part-type="species" reg="bromelicola">bromelicola</tp:taxon-name-part></tp:taxon-name></italic> sp. nov. <bold>D</bold><italic><tp:taxon-name><tp:taxon-name-part taxon-name-part-type="genus" reg="Oligowithius">Oligowithius</tp:taxon-name-part><tp:taxon-name-part taxon-name-part-type="species" reg="achagua">achagua</tp:taxon-name-part></tp:taxon-name></italic> sp. nov. Scale bars: 0.5 mm.</p></caption><graphic xmlns:xlink="http://www.w3.org/1999/xlink" xlink:href="zookeys-1184-301_article-106698__-g001.jpg" position="float" orientation="portrait" xlink:type="simple" id="oo_940870.jpg"><uri content-type="original_file" xlink:type="simple">https://binary.pensoft.net/fig/940870</uri></graphic></fig><fig id="F2" position="float" orientation="portrait"><object-id xmlns:xlink="http://www.w3.org/1999/xlink" content-type="doi" xlink:type="simple">10.3897/zookeys.1184.106698.figure2</object-id><object-id xmlns:xlink="http://www.w3.org/1999/xlink" content-type="arpha" xlink:type="simple">B6BD666B-1EA3-5A69-ACB0-02CB31164B6F</object-id><label>Figure 2.</label><caption><p>Distribution of the new species and the new record of <tp:taxon-name><tp:taxon-name-part taxon-name-part-type="family">Withiidae</tp:taxon-name-part></tp:taxon-name> from Colombia.</p></caption><graphic xmlns:xlink="http://www.w3.org/1999/xlink" xlink:href="zookeys-1184-301_article-106698__-g002.jpg" position="float" orientation="portrait" xlink:type="simple" id="oo_940871.jpg"><uri content-type="original_file" xlink:type="simple">https://binary.pensoft.net/fig/940871</uri></graphic></fig><p><bold><italic>Dimensions</italic></bold> (mm) (L/W): male: holotype: body length 1.93. Pedipalps: trochanter 0.34/0.20, femur 0.70/0.16, patella 0.63/0.18, chela (with pedicel) 0.94/0.26, chela (without pedicel) 0.88, hand (without pedicel) length 0.52, movable finger length 0.44. Chelicera 0.19, movable finger length 0.14. Carapace 0.66/0.52 (width at medial area). Leg I: femur 0.13/0.13, patella 0.27/0.11, tibia 0.29/0.08, tarsus 0.28/0.06. Leg IV: femur + patella 0.55/0.16, tibia 0.49/0.10, tarsus 0.37/0.06. Male: paratype: body length 1.78. Pedipalps: trochanter 0.36/0.19, femur 0.69/0.17, patella 0.64/0.19, chela (with pedicel) 0.92/0.27, chela (without pedicel) 0.86, hand (without pedicel) length 0.46, movable finger length 0.42.</p><p><bold><italic>Carapace</italic></bold> (Fig. <xref ref-type="fig" rid="F3">3A</xref>): 1.28× longer than broad; lateral margins not posteriorly widened; without eyes or eyespots; with 55 setae, distributed: 29 anterior (two near anterior margin), 18 in the mesozone, and eight near posterior margin, all clavate; with two distinct furrows; posterior furrow slightly closer to posterior carapace margin than to median furrow (Fig. <xref ref-type="fig" rid="F3">3A</xref>).</p><fig id="F3" position="float" orientation="portrait"><object-id xmlns:xlink="http://www.w3.org/1999/xlink" content-type="doi" xlink:type="simple">10.3897/zookeys.1184.106698.figure3</object-id><object-id xmlns:xlink="http://www.w3.org/1999/xlink" content-type="arpha" xlink:type="simple">881B4E94-10DF-5F50-B36F-BAFE618F46EC</object-id><label>Figure 3.</label><caption><p><italic><tp:taxon-name><tp:taxon-name-part taxon-name-part-type="genus" reg="Paciwithius">Paciwithius</tp:taxon-name-part><tp:taxon-name-part taxon-name-part-type="species" reg="chimbilacus">chimbilacus</tp:taxon-name-part></tp:taxon-name></italic> sp. nov. (male holotype, <named-content xmlns:xlink="http://www.w3.org/1999/xlink" content-type="dwc:institutional_code" xlink:title="Arachnology collection at the Instituto de Ciencias Naturales-Universidad Nacional de Colombia" xlink:href="http://grbio.org/institution/universidad-nacional-de-colombia" xlink:type="simple">ICN-Aps</named-content>-076) <bold>A</bold> carapace <bold>B</bold> chelicera <bold>C</bold> rallum <bold>D</bold> left pedipalp <bold>E</bold> right chela <bold>F</bold> left leg I <bold>G</bold> left leg IV <bold>H</bold> right chela fingers (arrows show sense-spots) <bold>I</bold> abdomen, sternites. Abbreviations: Pedipalp movable finger: <bold><italic>b</italic></bold> = basal; <bold><italic><abbrev xmlns:xlink="http://www.w3.org/1999/xlink" xlink:title="sub-basal" id="ABBRID0EQMAE" xlink:type="simple">sb</abbrev></italic></bold> = sub-basal; <bold><italic><abbrev xmlns:xlink="http://www.w3.org/1999/xlink" xlink:title="sub-terminal" id="ABBRID0EWMAE" xlink:type="simple">st</abbrev></italic></bold> = sub-terminal; <bold><italic>t</italic></bold> = terminal; fixed finger: <bold><italic><abbrev xmlns:xlink="http://www.w3.org/1999/xlink" xlink:title="exterior basal" id="ABBRID0E6MAE" xlink:type="simple">eb</abbrev></italic></bold> = exterior basal; <bold><italic><abbrev xmlns:xlink="http://www.w3.org/1999/xlink" xlink:title="exterior sub-basal" id="ABBRID0EFNAE" xlink:type="simple">esb</abbrev></italic></bold> = exterior sub-basal; <bold><italic><abbrev xmlns:xlink="http://www.w3.org/1999/xlink" xlink:title="exterior sub-terminal" id="ABBRID0ELNAE" xlink:type="simple">est</abbrev></italic></bold> = exterior sub-terminal; <bold><italic><abbrev xmlns:xlink="http://www.w3.org/1999/xlink" xlink:title="exterior terminal" id="ABBRID0ERNAE" xlink:type="simple">et</abbrev></italic></bold> = exterior terminal; <bold><italic><abbrev xmlns:xlink="http://www.w3.org/1999/xlink" xlink:title="interior basal" id="ABBRID0EXNAE" xlink:type="simple">ib</abbrev></italic></bold> = interior basal; <bold><italic><abbrev xmlns:xlink="http://www.w3.org/1999/xlink" xlink:title="interior sub-basal" id="ABBRID0E4NAE" xlink:type="simple">isb</abbrev></italic></bold> = interior sub-basal; <bold><italic><abbrev xmlns:xlink="http://www.w3.org/1999/xlink" xlink:title="interior sub-terminal" id="ABBRID0EDOAE" xlink:type="simple">ist</abbrev></italic></bold> = interior sub-terminal; <bold><italic><abbrev xmlns:xlink="http://www.w3.org/1999/xlink" xlink:title="interior terminal" id="ABBRID0EJOAE" xlink:type="simple">it</abbrev></italic></bold> = interior terminal. Cheliceral setae: <bold><italic>b</italic></bold> = basal seta; <bold><italic><abbrev xmlns:xlink="http://www.w3.org/1999/xlink" xlink:title="exterior seta" id="ABBRID0ESOAE" xlink:type="simple">es</abbrev></italic></bold> = exterior seta; <bold><italic><abbrev xmlns:xlink="http://www.w3.org/1999/xlink" xlink:title="interior seta" id="ABBRID0EYOAE" xlink:type="simple">is</abbrev></italic></bold> = interior seta; <bold><italic><abbrev xmlns:xlink="http://www.w3.org/1999/xlink" xlink:title="laminal seta" id="ABBRID0E5OAE" xlink:type="simple">ls</abbrev></italic></bold> = laminal seta. Scale bars: 0.5 mm (<bold>D</bold>); 0.1 mm (<bold>A, E–I</bold>); 0.05 mm (<bold>B</bold>); 0.0125 mm (<bold>C</bold>).</p></caption><graphic xmlns:xlink="http://www.w3.org/1999/xlink" xlink:href="zookeys-1184-301_article-106698__-g003.jpg" position="float" orientation="portrait" xlink:type="simple" id="oo_940872.jpg"><uri content-type="original_file" xlink:type="simple">https://binary.pensoft.net/fig/940872</uri></graphic></fig><p><bold><italic>Chelicera</italic></bold> (Fig. <xref ref-type="fig" rid="F3">3B</xref>): with five setae on hand, <italic>bs</italic> denticulate; movable finger with single subdistal seta; galea simple; rallum of four blades, the most distal blade with several serrations on leading edge, other blades smooth (Fig. <xref ref-type="fig" rid="F3">3C</xref>); two dorsal lyrifissures.</p><p><bold><italic>Pedipalp</italic></bold> (Fig. <xref ref-type="fig" rid="F3">3D, E, H</xref>): trochanter, femur, patella and chelal hand granulate, fingers smooth; dorsal setae clavate; trochanter 1.72–1.88×, femur 4.10–4.35×, patella 3.33–3.43×, chela (with pedicel) 3.38–3.56×, chela (without pedicel) 3.16–3.33×, hand 1.69–1.97× longer than broad, movable finger 0.85–0.92× longer than hand. Fixed chelal finger with eight trichobothria, movable chelal finger with four trichobothria (Fig. <xref ref-type="fig" rid="F3">3E, H</xref>): <italic><abbrev xmlns:xlink="http://www.w3.org/1999/xlink" xlink:title="exterior basal" id="ABBRID0EQQAE" xlink:type="simple">eb</abbrev></italic> and <italic><abbrev xmlns:xlink="http://www.w3.org/1999/xlink" xlink:title="exterior sub-basal" id="ABBRID0EVQAE" xlink:type="simple">esb</abbrev></italic> situated basally, as well as <italic><abbrev xmlns:xlink="http://www.w3.org/1999/xlink" xlink:title="interior basal" id="ABBRID0E1QAE" xlink:type="simple">ib</abbrev></italic> and <italic><abbrev xmlns:xlink="http://www.w3.org/1999/xlink" xlink:title="interior sub-terminal" id="ABBRID0E6QAE" xlink:type="simple">ist</abbrev></italic>; <italic><abbrev xmlns:xlink="http://www.w3.org/1999/xlink" xlink:title="interior sub-basal" id="ABBRID0EERAE" xlink:type="simple">isb</abbrev></italic> parallel to <italic><abbrev xmlns:xlink="http://www.w3.org/1999/xlink" xlink:title="exterior sub-terminal" id="ABBRID0EJRAE" xlink:type="simple">est</abbrev></italic> both situated submedially, <italic><abbrev xmlns:xlink="http://www.w3.org/1999/xlink" xlink:title="interior terminal" id="ABBRID0EORAE" xlink:type="simple">it</abbrev></italic> midway between them and <italic><abbrev xmlns:xlink="http://www.w3.org/1999/xlink" xlink:title="exterior terminal" id="ABBRID0ETRAE" xlink:type="simple">et</abbrev></italic>; <italic>b</italic> and <italic><abbrev xmlns:xlink="http://www.w3.org/1999/xlink" xlink:title="sub-basal" id="ABBRID0E1RAE" xlink:type="simple">sb</abbrev></italic> situated near one another, <italic><abbrev xmlns:xlink="http://www.w3.org/1999/xlink" xlink:title="sub-terminal" id="ABBRID0E6RAE" xlink:type="simple">st</abbrev></italic> closer to <italic><abbrev xmlns:xlink="http://www.w3.org/1999/xlink" xlink:title="sub-basal" id="ABBRID0EESAE" xlink:type="simple">sb</abbrev></italic> than to <italic>t</italic>, <italic>t</italic> situated submedially. Venom apparatus not visible, venom ducts not visible; nodus ramosus distal to <italic>t</italic> on movable finger, and not visible on fixed finger. Retrolateral margin of fixed finger with two sense-spots (Fig. <xref ref-type="fig" rid="F3">3H</xref>), one situated close to <italic><abbrev xmlns:xlink="http://www.w3.org/1999/xlink" xlink:title="exterior sub-basal" id="ABBRID0ETSAE" xlink:type="simple">esb</abbrev></italic> and <italic><abbrev xmlns:xlink="http://www.w3.org/1999/xlink" xlink:title="exterior basal" id="ABBRID0EYSAE" xlink:type="simple">eb</abbrev></italic>, and the other distal to <italic><abbrev xmlns:xlink="http://www.w3.org/1999/xlink" xlink:title="exterior sub-terminal" id="ABBRID0E4SAE" xlink:type="simple">est</abbrev></italic>. Chelal teeth squared; fixed finger with 35 teeth; movable finger with 37 teeth; accessory teeth absent.</p><p><bold><italic>Coxal region</italic></bold>: coxal chaetotaxy: 20: 23: 24: 35; maxilla with 38 setae including two apical setae and one very small internal, sub-oral setae; median maxillary lyrifissure medial in position, posterior lyrifissure not visible.</p><p><bold><italic>Legs</italic></bold> (Fig. <xref ref-type="fig" rid="F3">3F, G</xref>): junction between femora and patellae I and II parallel, junction in legs III and IV oblique; tarsal tactile seta of leg IV absent; arolium slightly shorter than claws; claws simple; legs with scale-like appearance, many clavate setae on leg IV. Ratios: leg I: femur 1.00×, patella 2.43×, tibia 3.60×, tarsus 4.38× deeper than broad. Leg IV: femur + patella 0.33×, tibia 5.08×, tarsus 5.75× deeper than broad.</p><p><bold><italic>Abdomen</italic></bold> (Fig. <xref ref-type="fig" rid="F3">3I</xref>): tergites I–IV entire, the others with a faint medial suture, not keeled; sternites III–VII divided, sternites VIII–XI entire. Tergal chaetotaxy: 10: 10: 10: 11: 11: 12: 10: 12: 11: 8: 6: 4; mostly uniseriate but some tergites with a few setae placed anteriorly; all setae clavate. Sternal chaetotaxy: 10: (2) 13 (2): (2) 11 (2): 18: 19 + 1 <italic><abbrev xmlns:xlink="http://www.w3.org/1999/xlink" xlink:title="glandular setae" id="ABBRID0E6TAE" xlink:type="simple">gls</abbrev></italic>: 20 + 24 <italic><abbrev xmlns:xlink="http://www.w3.org/1999/xlink" xlink:title="glandular setae" id="ABBRID0EEUAE" xlink:type="simple">gls</abbrev></italic>: 13 + 84 <italic><abbrev xmlns:xlink="http://www.w3.org/1999/xlink" xlink:title="glandular setae" id="ABBRID0EJUAE" xlink:type="simple">gls</abbrev></italic>: 9 + 4 <italic><abbrev xmlns:xlink="http://www.w3.org/1999/xlink" xlink:title="glandular setae" id="ABBRID0EOUAE" xlink:type="simple">gls</abbrev></italic>+ 4 clavate: 10 + 7: 6 + 4 clavate setae: 2; sternites with many lyrifissures; sternite VI with one glandular seta, sternites VII–VIII of male with patches of glandular setae (Fig. <xref ref-type="fig" rid="F9">9A</xref>); glandular setae in extended patches (Fig. <xref ref-type="fig" rid="F9">9A</xref>); setae mostly uniseriate and acuminate but some clavate; male without paired invaginations on anterior margins of sternites.</p><p><bold><italic>Genitalia</italic></bold>: see <xref ref-type="bibr" rid="B23">Romero-Ortiz and Sarmiento (2021)</xref> as “nr. <italic>Victorwithius</italic> 1”; male with elongated lateral apodemes although other structures not visible.</p></tp:treatment-sec><tp:treatment-sec sec-type="etymology" id="SECID0EPVAE"><title>Etymology.</title><p>This species epithet is derived from the common name of bats in the Meta region “chimbilaco”, due to the bat guano where the specimens were found.</p></tp:treatment-sec><tp:treatment-sec><!--Section generated to contain objects referenced in tp:taxon-treatment.--><fig id="F9" position="float" orientation="portrait"><object-id xmlns:xlink="http://www.w3.org/1999/xlink" content-type="doi" xlink:type="simple">10.3897/zookeys.1184.106698.figure9</object-id><object-id xmlns:xlink="http://www.w3.org/1999/xlink" content-type="arpha" xlink:type="simple">91F81711-8175-5EF5-8301-893F6572ADDD</object-id><label>Figure 9.</label><caption><p>Glandular setae patches of the new species <bold>A</bold><italic><tp:taxon-name><tp:taxon-name-part taxon-name-part-type="genus" reg="Paciwithius">Paciwithius</tp:taxon-name-part><tp:taxon-name-part taxon-name-part-type="species" reg="chimbilacus">chimbilacus</tp:taxon-name-part></tp:taxon-name></italic> sp. nov. (holotype, <named-content xmlns:xlink="http://www.w3.org/1999/xlink" content-type="dwc:institutional_code" xlink:title="Arachnology collection at the Instituto de Ciencias Naturales-Universidad Nacional de Colombia" xlink:href="http://grbio.org/institution/universidad-nacional-de-colombia" xlink:type="simple">ICN-Aps</named-content>-076) <bold>B</bold><italic><tp:taxon-name><tp:taxon-name-part taxon-name-part-type="genus" reg="Parawithius">Parawithius</tp:taxon-name-part><tp:taxon-name-part taxon-name-part-type="species" reg="bromelicola">bromelicola</tp:taxon-name-part></tp:taxon-name></italic> sp. nov. (holotype, <named-content xmlns:xlink="http://www.w3.org/1999/xlink" content-type="dwc:institutional_code" xlink:title="Arachnology collection at the Instituto de Ciencias Naturales-Universidad Nacional de Colombia" xlink:href="http://grbio.org/institution/universidad-nacional-de-colombia" xlink:type="simple">ICN-Aps</named-content>-082) <bold>C</bold><italic><tp:taxon-name><tp:taxon-name-part taxon-name-part-type="genus" reg="Paciwithius">Paciwithius</tp:taxon-name-part><tp:taxon-name-part taxon-name-part-type="species" reg="valduparensis">valduparensis</tp:taxon-name-part></tp:taxon-name></italic> sp. nov. (holotype, <named-content xmlns:xlink="http://www.w3.org/1999/xlink" content-type="dwc:institutional_code" xlink:title="Arachnology collection at the Instituto de Ciencias Naturales-Universidad Nacional de Colombia" xlink:href="http://grbio.org/institution/universidad-nacional-de-colombia" xlink:type="simple">ICN-Aps</named-content>-597) <bold>D</bold><italic><tp:taxon-name><tp:taxon-name-part taxon-name-part-type="genus" reg="Cystowithius">Cystowithius</tp:taxon-name-part><tp:taxon-name-part taxon-name-part-type="species" reg="florezi">florezi</tp:taxon-name-part></tp:taxon-name></italic> sp. nov. (holotype, <named-content xmlns:xlink="http://www.w3.org/1999/xlink" content-type="dwc:institutional_code" xlink:title="Arachnology collection at the Instituto de Ciencias Naturales-Universidad Nacional de Colombia" xlink:href="http://grbio.org/institution/universidad-nacional-de-colombia" xlink:type="simple">ICN-Aps</named-content>-07) <bold>E, F</bold><italic><tp:taxon-name><tp:taxon-name-part taxon-name-part-type="genus" reg="Oligowithius">Oligowithius</tp:taxon-name-part><tp:taxon-name-part taxon-name-part-type="species" reg="achagua">achagua</tp:taxon-name-part></tp:taxon-name></italic> sp. nov. <bold>E</bold> male paratype (<named-content xmlns:xlink="http://www.w3.org/1999/xlink" content-type="dwc:institutional_code" xlink:title="Arachnology collection at the Instituto de Ciencias Naturales-Universidad Nacional de Colombia" xlink:href="http://grbio.org/institution/universidad-nacional-de-colombia" xlink:type="simple">ICN-Aps</named-content>-388) <bold>F</bold> male holotype (<named-content xmlns:xlink="http://www.w3.org/1999/xlink" content-type="dwc:institutional_code" xlink:title="Arachnology collection at the Instituto de Ciencias Naturales-Universidad Nacional de Colombia" xlink:href="http://grbio.org/institution/universidad-nacional-de-colombia" xlink:type="simple">ICN-Aps</named-content>-388). Scale bars: 0.1 mm (<bold>A–C, E, F</bold>); 0.05 mm (<bold>D</bold>).</p></caption><graphic xmlns:xlink="http://www.w3.org/1999/xlink" xlink:href="zookeys-1184-301_article-106698__-g009.jpg" position="float" orientation="portrait" xlink:type="simple" id="oo_940878.jpg"><uri content-type="original_file" xlink:type="simple">https://binary.pensoft.net/fig/940878</uri></graphic></fig></tp:treatment-sec><ref-list><ref id="B23"><mixed-citation xmlns:xlink="http://www.w3.org/1999/xlink" xlink:type="simple"><person-group><name name-style="western"><surname>Romero-Ortiz</surname><given-names>C</given-names></name><name name-style="western"><surname>Sarmiento</surname><given-names>CE</given-names></name></person-group> (<year>2021</year>) <article-title>A comparative study of the male genitalia of the <tp:taxon-name><tp:taxon-name-part taxon-name-part-type="tribe">Cacodemoniini</tp:taxon-name-part></tp:taxon-name> (<tp:taxon-name><tp:taxon-name-part taxon-name-part-type="order">Pseudoscorpiones</tp:taxon-name-part></tp:taxon-name>: <tp:taxon-name><tp:taxon-name-part taxon-name-part-type="family">Withiidae</tp:taxon-name-part></tp:taxon-name>).</article-title><source>The Journal of Arachnology</source><volume>49</volume>(<issue>1</issue>): <fpage>108</fpage>–<lpage>121</lpage>. <ext-link xlink:href="10.1636/JoA-S-19-068" ext-link-type="doi" xlink:type="simple">https://doi.org/10.1636/JoA-S-19-068</ext-link></mixed-citation></ref></ref-list></tp:taxon-treatment>
