# Supplementary material for: ﻿A new genus and five new species of pseudoscorpions (Arachnida, Pseudoscorpiones, Withiidae) from Colombia
Source: Zookeys. 2023 Nov 22;1184:301–26. doi: 10.3897/zookeys.1184.106698 (PMC10688512; doi:10.3897/zookeys.1184.106698)
Supplement: XML Treatment for Paciwithius valduparensis [file zookeys.1184.106698-treatment3.xml]

<!DOCTYPE tp:taxon-treatment
  PUBLIC "-//TaxonX//DTD Taxonomic Treatment Publishing DTD v0 20100105//EN" "tax-treatment-NSO.dtd">
<tp:taxon-treatment xmlns:tp="http://www.plazi.org/taxpub"><tp:treatment-meta><kwd-group><label>Taxon classification</label><kwd>
                <named-content content-type="kingdom">Animalia</named-content>
              </kwd><kwd>
                <named-content content-type="order">Pseudoscorpiones</named-content>
              </kwd><kwd>
                <named-content content-type="family">Withiidae</named-content>
              </kwd></kwd-group><mixed-citation publication-type="journal"><person-group><name><surname>Romero-Ortiz</surname><given-names>Catalina</given-names></name><name><surname>Sarmiento</surname><given-names>Carlos E.</given-names></name><name><surname>Harvey</surname><given-names>Mark S.</given-names></name></person-group><article-title>﻿A new genus and five new species of pseudoscorpions (<tp:taxon-name><tp:taxon-name-part taxon-name-part-type="class">Arachnida</tp:taxon-name-part></tp:taxon-name>, <tp:taxon-name><tp:taxon-name-part taxon-name-part-type="order">Pseudoscorpiones</tp:taxon-name-part></tp:taxon-name>, <tp:taxon-name><tp:taxon-name-part taxon-name-part-type="family">Withiidae</tp:taxon-name-part></tp:taxon-name>) from Colombia</article-title><source>Zookeys</source><day>22</day><month>11</month><year>2023</year><volume>1184</volume><fpage>301</fpage><lpage>326</lpage><pub-id pub-id-type="doi">10.3897/zookeys.1184.106698</pub-id></mixed-citation></tp:treatment-meta><tp:nomenclature><label>﻿</label><tp:taxon-name>
              <object-id xmlns:xlink="http://www.w3.org/1999/xlink" content-type="arpha" xlink:type="simple">9C04F161-97C1-5DEB-901E-44FF7007A0D8</object-id>
              <tp:taxon-name-part taxon-name-part-type="genus" reg="Paciwithius">Paciwithius</tp:taxon-name-part>
              <tp:taxon-name-part taxon-name-part-type="species" reg="valduparensis">valduparensis</tp:taxon-name-part>
              <object-id xmlns:xlink="http://www.w3.org/1999/xlink" content-type="zoobank" xlink:type="simple">https://zoobank.org/28B35490-FD34-4D13-855E-9F08C127BDFD</object-id>
            </tp:taxon-name><tp:taxon-status xmlns:xlink="http://www.w3.org/1999/xlink" xlink:type="simple">sp. nov.</tp:taxon-status><xref ref-type="fig" rid="F2">Figs 2</xref><xref ref-type="fig" rid="F4">, 4</xref><xref ref-type="fig" rid="F9">, 9C</xref></tp:nomenclature><tp:treatment-sec sec-type="material" id="SECID0EJXAE"><title>Material examined.</title><p><bold><italic>Holotype</italic>.</bold> Colombia • ♂; Cesar, Valledupar, Ecoparque Los Besotes, campamento base; [<named-content xmlns:xlink="http://www.w3.org/1999/xlink" content-type="dwc:verbatimCoordinates" xlink:type="simple"><named-content content-type="geo-json" specific-use="{&#34;type&#34;:&#34;Point&#34;,&#34;coordinates&#34;:[-73.272167,10.575000]}" id="NCID0EXXAE" xlink:type="simple">10°34'30.0"N, 73°16'19.8"W</named-content></named-content>]; 600 m; 17 Jul. 2015; CarbioTeam leg.; manual capture; <named-content xmlns:xlink="http://www.w3.org/1999/xlink" content-type="dwc:institutional_code" xlink:title="Instituto de Ciencias Naturales – Universidad Nacional de Colombia" xlink:href="http://grbio.org/institution/universidad-nacional-de-colombia" xlink:type="simple">ICN-APs</named-content>-597.</p></tp:treatment-sec><tp:treatment-sec sec-type="diagnosis" id="SECID0EAYAE"><title>Diagnosis.</title><p>Males of <italic><tp:taxon-name><tp:taxon-name-part taxon-name-part-type="genus" reg="Paciwithius">Paciwithius</tp:taxon-name-part><tp:taxon-name-part taxon-name-part-type="species" reg="valduparensis">valduparensis</tp:taxon-name-part></tp:taxon-name></italic> sp. nov. can be separated from <italic><tp:taxon-name><tp:taxon-name-part taxon-name-part-type="genus" reg="Paciwithius">P.</tp:taxon-name-part><tp:taxon-name-part taxon-name-part-type="species" reg="chimbilacus">chimbilacus</tp:taxon-name-part></tp:taxon-name></italic> sp. nov. by their stouter pedipalpal femur and patella (femur: 4.10–4.35× longer than broad in <italic><tp:taxon-name><tp:taxon-name-part taxon-name-part-type="genus" reg="Paciwithius">P.</tp:taxon-name-part><tp:taxon-name-part taxon-name-part-type="species" reg="chimbilacus">chimbilacus</tp:taxon-name-part></tp:taxon-name></italic> and 4.00× in <italic><tp:taxon-name><tp:taxon-name-part taxon-name-part-type="genus" reg="Paciwithius">P.</tp:taxon-name-part><tp:taxon-name-part taxon-name-part-type="species" reg="valduparensis">valduparensis</tp:taxon-name-part></tp:taxon-name></italic>; patella: 3.33–3.43× longer than broad in <italic><tp:taxon-name><tp:taxon-name-part taxon-name-part-type="genus" reg="Paciwithius">P.</tp:taxon-name-part><tp:taxon-name-part taxon-name-part-type="species" reg="chimbilacus">chimbilacus</tp:taxon-name-part></tp:taxon-name></italic> and 2.27× in <italic><tp:taxon-name><tp:taxon-name-part taxon-name-part-type="genus" reg="Paciwithius">P.</tp:taxon-name-part><tp:taxon-name-part taxon-name-part-type="species" reg="valduparensis">valduparensis</tp:taxon-name-part></tp:taxon-name></italic>), and a slender chela (3.16–3.33× longer than broad in <italic><tp:taxon-name><tp:taxon-name-part taxon-name-part-type="genus" reg="Paciwithius">P.</tp:taxon-name-part><tp:taxon-name-part taxon-name-part-type="species" reg="chimbilacus">chimbilacus</tp:taxon-name-part></tp:taxon-name></italic> and 3.52× in <italic><tp:taxon-name><tp:taxon-name-part taxon-name-part-type="genus" reg="Paciwithius">P.</tp:taxon-name-part><tp:taxon-name-part taxon-name-part-type="species" reg="valduparensis">valduparensis</tp:taxon-name-part></tp:taxon-name></italic>).</p></tp:treatment-sec><tp:treatment-sec sec-type="description" id="SECID0E51AE"><title>Description.</title><p><bold>Adults. <italic>Color</italic></bold>: yellowish brown, darker in carapace and tergites; carapace metazone without paired pale spots; pedipalps brownish, somewhat paler than body, fingers reddish; legs yellow-brown, uniform color; all specimen heavily granulated.</p><p><bold><italic>Dimensions</italic></bold> (mm): male: holotype: body length 1.84. Pedipalps: trochanter 0.28/0.18, femur 0.61/0.15, patella 0.60/0.26, chela (with pedicel) 0.94/0.26, chela (without pedicel) 0.90, hand (without pedicel) length 0.44, movable finger length 0.47. Chelicera 0.21, movable finger length 0.15. Carapace 0.66/0.52 (width at medial area). Leg I: femur 0.14/0.11, patella 0.24/0.10, tibia 0.27/0.07, tarsus 0.29/0.05. Leg IV: femur + patella 0.50/0.14, tibia 0.40/0.09, tarsus 0.35/0.05.</p><p><bold><italic>Carapace</italic></bold> (Fig. <xref ref-type="fig" rid="F4">4A</xref>): 1.26× longer than broad; heavily granulated lateral margins convex, not posteriorly widened; without eyes; with 58 setae, distributed: 32 anterior (four near anterior margin), 18 in the mesozone, and eight near posterior margin, all clavate; with two distinct furrows; posterior furrow slightly closer to posterior carapace margin than to median furrow (Fig. <xref ref-type="fig" rid="F4">4A</xref>).</p><fig id="F4" position="float" orientation="portrait"><object-id xmlns:xlink="http://www.w3.org/1999/xlink" content-type="doi" xlink:type="simple">10.3897/zookeys.1184.106698.figure4</object-id><object-id xmlns:xlink="http://www.w3.org/1999/xlink" content-type="arpha" xlink:type="simple">D9FDFDEE-ACCC-5F6E-A368-82D536815283</object-id><label>Figure 4.</label><caption><p><italic><tp:taxon-name><tp:taxon-name-part taxon-name-part-type="genus" reg="Paciwithius">Paciwithius</tp:taxon-name-part><tp:taxon-name-part taxon-name-part-type="species" reg="valduparensis">valduparensis</tp:taxon-name-part></tp:taxon-name></italic> sp. nov. (male holotype, <named-content xmlns:xlink="http://www.w3.org/1999/xlink" content-type="dwc:institutional_code" xlink:title="Arachnology collection at the Instituto de Ciencias Naturales-Universidad Nacional de Colombia" xlink:href="http://grbio.org/institution/universidad-nacional-de-colombia" xlink:type="simple">ICN-Aps</named-content>-597) <bold>A</bold> carapace <bold>B</bold> chelicera <bold>C</bold> rallum <bold>D</bold> abdomen, sternites <bold>E</bold> right chela <bold>F</bold> left leg I <bold>G</bold> left leg IV <bold>H</bold> right chelal fingers (arrows show sense-spots) <bold>I</bold> left pedipalp. Abbreviations: Pedipalp movable finger: <bold><italic>b</italic></bold> = basal; <bold><italic><abbrev xmlns:xlink="http://www.w3.org/1999/xlink" xlink:title="sub-basal" id="ABBRID0EM4AE" xlink:type="simple">sb</abbrev></italic></bold> = sub-basal; <bold><italic><abbrev xmlns:xlink="http://www.w3.org/1999/xlink" xlink:title="sub-terminal" id="ABBRID0ES4AE" xlink:type="simple">st</abbrev></italic></bold> = sub-terminal; <bold><italic>t</italic></bold> = terminal; fixed finger: <bold><italic><abbrev xmlns:xlink="http://www.w3.org/1999/xlink" xlink:title="exterior basal" id="ABBRID0E24AE" xlink:type="simple">eb</abbrev></italic></bold> = exterior basal; <bold><italic><abbrev xmlns:xlink="http://www.w3.org/1999/xlink" xlink:title="exterior sub-basal" id="ABBRID0EB5AE" xlink:type="simple">esb</abbrev></italic></bold> = exterior sub-basal; <bold><italic><abbrev xmlns:xlink="http://www.w3.org/1999/xlink" xlink:title="exterior sub-terminal" id="ABBRID0EH5AE" xlink:type="simple">est</abbrev></italic></bold> = exterior sub-terminal; <bold><italic><abbrev xmlns:xlink="http://www.w3.org/1999/xlink" xlink:title="exterior terminal" id="ABBRID0EN5AE" xlink:type="simple">et</abbrev></italic></bold> = exterior terminal; <bold><italic><abbrev xmlns:xlink="http://www.w3.org/1999/xlink" xlink:title="interior basal" id="ABBRID0ET5AE" xlink:type="simple">ib</abbrev></italic></bold> = interior basal; <bold><italic><abbrev xmlns:xlink="http://www.w3.org/1999/xlink" xlink:title="interior sub-basal" id="ABBRID0EZ5AE" xlink:type="simple">isb</abbrev></italic></bold> = interior sub-basal; <bold><italic><abbrev xmlns:xlink="http://www.w3.org/1999/xlink" xlink:title="interior sub-terminal" id="ABBRID0E65AE" xlink:type="simple">ist</abbrev></italic></bold> = interior sub-terminal; <bold><italic><abbrev xmlns:xlink="http://www.w3.org/1999/xlink" xlink:title="interior terminal" id="ABBRID0EF6AE" xlink:type="simple">it</abbrev></italic></bold> = interior terminal. Cheliceral setae: <bold><italic>b</italic></bold> = basal seta; <bold><italic><abbrev xmlns:xlink="http://www.w3.org/1999/xlink" xlink:title="exterior seta" id="ABBRID0EO6AE" xlink:type="simple">es</abbrev></italic></bold> = exterior seta; <bold><italic><abbrev xmlns:xlink="http://www.w3.org/1999/xlink" xlink:title="interior seta" id="ABBRID0EU6AE" xlink:type="simple">is</abbrev></italic></bold> = interior seta; <bold><italic><abbrev xmlns:xlink="http://www.w3.org/1999/xlink" xlink:title="laminal seta" id="ABBRID0E16AE" xlink:type="simple">ls</abbrev></italic></bold> = laminal seta. Scale bars: 0.5 mm (<bold>I</bold>); 0.1 mm (<bold>A, D–H</bold>); 0.05 mm (<bold>B</bold>); 0.0125 mm (<bold>C</bold>).</p></caption><graphic xmlns:xlink="http://www.w3.org/1999/xlink" xlink:href="zookeys-1184-301_article-106698__-g004.jpg" position="float" orientation="portrait" xlink:type="simple" id="oo_940873.jpg"><uri content-type="original_file" xlink:type="simple">https://binary.pensoft.net/fig/940873</uri></graphic></fig><p><bold><italic>Chelicera</italic></bold> (Fig. <xref ref-type="fig" rid="F4">4B</xref>): with five setae on hand, <italic><abbrev xmlns:xlink="http://www.w3.org/1999/xlink" xlink:title="sub-basal" id="ABBRID0EYAAG" xlink:type="simple">sb</abbrev></italic> and <italic>b</italic> denticulate, all others acuminate; movable finger with one subdistal seta; galea simple; rallum of four blades, the most distal blade with several serrations on leading edge, other blades smooth (Fig. <xref ref-type="fig" rid="F4">4C</xref>); two lyrifissures on dorsal and one on ventral side.</p><p><bold><italic>Pedipalp</italic></bold> (Fig. <xref ref-type="fig" rid="F4">4E, H, I</xref>): trochanter, femur, patella and chelal hand granulate, fingers smooth; dorsal setae clavate; trochanter 1.59×, femur 4.00×, patella 2.27×, chela (with pedicel) 3.67×, chela (without pedicel) 3.52×, hand 1.72× longer than broad, movable finger 1.07× longer than hand. Fixed chelal finger with eight trichobothria, movable chelal finger with four trichobothria (Fig. <xref ref-type="fig" rid="F4">4E, H</xref>): <italic><abbrev xmlns:xlink="http://www.w3.org/1999/xlink" xlink:title="exterior basal" id="ABBRID0ESBAG" xlink:type="simple">eb</abbrev></italic> and <italic><abbrev xmlns:xlink="http://www.w3.org/1999/xlink" xlink:title="exterior sub-basal" id="ABBRID0EXBAG" xlink:type="simple">esb</abbrev></italic> situated basally, as well as <italic><abbrev xmlns:xlink="http://www.w3.org/1999/xlink" xlink:title="interior basal" id="ABBRID0E3BAG" xlink:type="simple">ib</abbrev></italic> and <italic><abbrev xmlns:xlink="http://www.w3.org/1999/xlink" xlink:title="interior sub-terminal" id="ABBRID0EBCAG" xlink:type="simple">ist</abbrev></italic>; <italic><abbrev xmlns:xlink="http://www.w3.org/1999/xlink" xlink:title="interior sub-basal" id="ABBRID0EGCAG" xlink:type="simple">isb</abbrev></italic> parallel to <italic><abbrev xmlns:xlink="http://www.w3.org/1999/xlink" xlink:title="exterior sub-terminal" id="ABBRID0ELCAG" xlink:type="simple">est</abbrev></italic> both situated submedially, <italic><abbrev xmlns:xlink="http://www.w3.org/1999/xlink" xlink:title="interior terminal" id="ABBRID0EQCAG" xlink:type="simple">it</abbrev></italic> midway between them and <italic><abbrev xmlns:xlink="http://www.w3.org/1999/xlink" xlink:title="exterior terminal" id="ABBRID0EVCAG" xlink:type="simple">et</abbrev></italic>; <italic>b</italic> and <italic><abbrev xmlns:xlink="http://www.w3.org/1999/xlink" xlink:title="sub-basal" id="ABBRID0E3CAG" xlink:type="simple">sb</abbrev></italic> situated near one another, <italic><abbrev xmlns:xlink="http://www.w3.org/1999/xlink" xlink:title="sub-terminal" id="ABBRID0EBDAG" xlink:type="simple">st</abbrev></italic> closer to <italic><abbrev xmlns:xlink="http://www.w3.org/1999/xlink" xlink:title="sub-basal" id="ABBRID0EGDAG" xlink:type="simple">sb</abbrev></italic> than to <italic>t</italic>, <italic>t</italic> situated subdistally. Venom apparatus not visible, venom ducts not visible; nodus ramosus not visible. Retrolateral margin of fixed finger with four sense-spots (Fig. <xref ref-type="fig" rid="F4">4H</xref>), three situated linearly between <italic><abbrev xmlns:xlink="http://www.w3.org/1999/xlink" xlink:title="exterior sub-basal" id="ABBRID0ETDAG" xlink:type="simple">esb</abbrev></italic> and <italic><abbrev xmlns:xlink="http://www.w3.org/1999/xlink" xlink:title="exterior sub-terminal" id="ABBRID0EYDAG" xlink:type="simple">est</abbrev></italic>, and the other between <italic><abbrev xmlns:xlink="http://www.w3.org/1999/xlink" xlink:title="exterior sub-terminal" id="ABBRID0E4DAG" xlink:type="simple">est</abbrev></italic> and <italic><abbrev xmlns:xlink="http://www.w3.org/1999/xlink" xlink:title="exterior terminal" id="ABBRID0ECEAG" xlink:type="simple">et</abbrev></italic>. Chelal teeth squared; fixed finger with 42 teeth; movable finger with 42 teeth; accessory teeth absent.</p><p><bold><italic>Coxal region</italic></bold>: coxal chaetotaxy: 10: 14: 15: 19; maxilla with 32 setae including two apical setae and one very small internal, sub-oral seta; median maxillary lyrifissure medial in position, posterior lyrifissure not visible.</p><p><bold><italic>Legs</italic></bold> (Fig. <xref ref-type="fig" rid="F4">4F, G</xref>): junction between femora and patellae I and II parallel, as well as legs III and IV; tarsal tactile seta of leg IV absent (Fig. <xref ref-type="fig" rid="F4">4G</xref>); arolium slightly shorter than claws; claws simple. Ratios: leg I: femur 1.29×, patella 2.31×, tibia 3.78×, tarsus 6.00× deeper than broad; Leg IV: femur + patella 3.44×, tibia 4.54×, tarsus 7.33× deeper than broad.</p><p><bold><italic>Abdomen</italic></bold> (Fig. <xref ref-type="fig" rid="F4">4D</xref>): tergites I–III, X, and XI entire, the others with faint medial suture, not keeled; sternites III–VI divided, entire from VII–XI. Tergal chaetotaxy: 10: 9: 9: 9: 12: 12: 12: 11: 12: 9: 4: 2; mostly uniseriate but some tergites with a few setae placed anteriorly; all setae clavate. Sternal chaetotaxy: 10: (2) 12 (2): (1) 6 (1): 19: 16 + 6 <italic><abbrev xmlns:xlink="http://www.w3.org/1999/xlink" xlink:title="glandular setae" id="ABBRID0EIFAG" xlink:type="simple">gls</abbrev></italic>: 11 + 36 <italic><abbrev xmlns:xlink="http://www.w3.org/1999/xlink" xlink:title="glandular setae" id="ABBRID0ENFAG" xlink:type="simple">gls</abbrev></italic>: 9 + 97 <italic><abbrev xmlns:xlink="http://www.w3.org/1999/xlink" xlink:title="glandular setae" id="ABBRID0ESFAG" xlink:type="simple">gls</abbrev></italic>: 10 + 22 <italic><abbrev xmlns:xlink="http://www.w3.org/1999/xlink" xlink:title="glandular setae" id="ABBRID0EXFAG" xlink:type="simple">gls</abbrev></italic>: 9: 6: 2; sternites with many lyrifissures, X–XII with lines of peak-like waves; sternites VI–IX with patches of glandular setae (Fig. <xref ref-type="fig" rid="F9">9C</xref>); glandular setae in extended patches (Fig. <xref ref-type="fig" rid="F9">9C</xref>); setae uniseriate and mostly acuminate, but some clavate in the lateral region of sternites VIII to XII; without paired invaginations on anterior margins of sternites.</p><p><bold><italic>Genitalia</italic></bold>: see <xref ref-type="bibr" rid="B23">Romero-Ortiz and Sarmiento (2021)</xref> as “nr. <italic>Victorwithius</italic> msp. 2”.</p></tp:treatment-sec><tp:treatment-sec sec-type="etymology" id="SECID0EQGAG"><title>Etymology.</title><p>This species is named after the city in which it was found. The Valledupar demonym is <italic>valduparensis</italic>. This is considered the place where the vallenato music was born. The specific epithet is an adjective.</p></tp:treatment-sec><tp:treatment-sec><!--Section generated to contain objects referenced in tp:taxon-treatment.--><fig id="F2" position="float" orientation="portrait"><object-id xmlns:xlink="http://www.w3.org/1999/xlink" content-type="doi" xlink:type="simple">10.3897/zookeys.1184.106698.figure2</object-id><object-id xmlns:xlink="http://www.w3.org/1999/xlink" content-type="arpha" xlink:type="simple">B6BD666B-1EA3-5A69-ACB0-02CB31164B6F</object-id><label>Figure 2.</label><caption><p>Distribution of the new species and the new record of <tp:taxon-name><tp:taxon-name-part taxon-name-part-type="family">Withiidae</tp:taxon-name-part></tp:taxon-name> from Colombia.</p></caption><graphic xmlns:xlink="http://www.w3.org/1999/xlink" xlink:href="zookeys-1184-301_article-106698__-g002.jpg" position="float" orientation="portrait" xlink:type="simple" id="oo_940871.jpg"><uri content-type="original_file" xlink:type="simple">https://binary.pensoft.net/fig/940871</uri></graphic></fig><fig id="F9" position="float" orientation="portrait"><object-id xmlns:xlink="http://www.w3.org/1999/xlink" content-type="doi" xlink:type="simple">10.3897/zookeys.1184.106698.figure9</object-id><object-id xmlns:xlink="http://www.w3.org/1999/xlink" content-type="arpha" xlink:type="simple">91F81711-8175-5EF5-8301-893F6572ADDD</object-id><label>Figure 9.</label><caption><p>Glandular setae patches of the new species <bold>A</bold><italic><tp:taxon-name><tp:taxon-name-part taxon-name-part-type="genus" reg="Paciwithius">Paciwithius</tp:taxon-name-part><tp:taxon-name-part taxon-name-part-type="species" reg="chimbilacus">chimbilacus</tp:taxon-name-part></tp:taxon-name></italic> sp. nov. (holotype, <named-content xmlns:xlink="http://www.w3.org/1999/xlink" content-type="dwc:institutional_code" xlink:title="Arachnology collection at the Instituto de Ciencias Naturales-Universidad Nacional de Colombia" xlink:href="http://grbio.org/institution/universidad-nacional-de-colombia" xlink:type="simple">ICN-Aps</named-content>-076) <bold>B</bold><italic><tp:taxon-name><tp:taxon-name-part taxon-name-part-type="genus" reg="Parawithius">Parawithius</tp:taxon-name-part><tp:taxon-name-part taxon-name-part-type="species" reg="bromelicola">bromelicola</tp:taxon-name-part></tp:taxon-name></italic> sp. nov. (holotype, <named-content xmlns:xlink="http://www.w3.org/1999/xlink" content-type="dwc:institutional_code" xlink:title="Arachnology collection at the Instituto de Ciencias Naturales-Universidad Nacional de Colombia" xlink:href="http://grbio.org/institution/universidad-nacional-de-colombia" xlink:type="simple">ICN-Aps</named-content>-082) <bold>C</bold><italic><tp:taxon-name><tp:taxon-name-part taxon-name-part-type="genus" reg="Paciwithius">Paciwithius</tp:taxon-name-part><tp:taxon-name-part taxon-name-part-type="species" reg="valduparensis">valduparensis</tp:taxon-name-part></tp:taxon-name></italic> sp. nov. (holotype, <named-content xmlns:xlink="http://www.w3.org/1999/xlink" content-type="dwc:institutional_code" xlink:title="Arachnology collection at the Instituto de Ciencias Naturales-Universidad Nacional de Colombia" xlink:href="http://grbio.org/institution/universidad-nacional-de-colombia" xlink:type="simple">ICN-Aps</named-content>-597) <bold>D</bold><italic><tp:taxon-name><tp:taxon-name-part taxon-name-part-type="genus" reg="Cystowithius">Cystowithius</tp:taxon-name-part><tp:taxon-name-part taxon-name-part-type="species" reg="florezi">florezi</tp:taxon-name-part></tp:taxon-name></italic> sp. nov. (holotype, <named-content xmlns:xlink="http://www.w3.org/1999/xlink" content-type="dwc:institutional_code" xlink:title="Arachnology collection at the Instituto de Ciencias Naturales-Universidad Nacional de Colombia" xlink:href="http://grbio.org/institution/universidad-nacional-de-colombia" xlink:type="simple">ICN-Aps</named-content>-07) <bold>E, F</bold><italic><tp:taxon-name><tp:taxon-name-part taxon-name-part-type="genus" reg="Oligowithius">Oligowithius</tp:taxon-name-part><tp:taxon-name-part taxon-name-part-type="species" reg="achagua">achagua</tp:taxon-name-part></tp:taxon-name></italic> sp. nov. <bold>E</bold> male paratype (<named-content xmlns:xlink="http://www.w3.org/1999/xlink" content-type="dwc:institutional_code" xlink:title="Arachnology collection at the Instituto de Ciencias Naturales-Universidad Nacional de Colombia" xlink:href="http://grbio.org/institution/universidad-nacional-de-colombia" xlink:type="simple">ICN-Aps</named-content>-388) <bold>F</bold> male holotype (<named-content xmlns:xlink="http://www.w3.org/1999/xlink" content-type="dwc:institutional_code" xlink:title="Arachnology collection at the Instituto de Ciencias Naturales-Universidad Nacional de Colombia" xlink:href="http://grbio.org/institution/universidad-nacional-de-colombia" xlink:type="simple">ICN-Aps</named-content>-388). Scale bars: 0.1 mm (<bold>A–C, E, F</bold>); 0.05 mm (<bold>D</bold>).</p></caption><graphic xmlns:xlink="http://www.w3.org/1999/xlink" xlink:href="zookeys-1184-301_article-106698__-g009.jpg" position="float" orientation="portrait" xlink:type="simple" id="oo_940878.jpg"><uri content-type="original_file" xlink:type="simple">https://binary.pensoft.net/fig/940878</uri></graphic></fig></tp:treatment-sec><ref-list><ref id="B23"><mixed-citation xmlns:xlink="http://www.w3.org/1999/xlink" xlink:type="simple"><person-group><name name-style="western"><surname>Romero-Ortiz</surname><given-names>C</given-names></name><name name-style="western"><surname>Sarmiento</surname><given-names>CE</given-names></name></person-group> (<year>2021</year>) <article-title>A comparative study of the male genitalia of the <tp:taxon-name><tp:taxon-name-part taxon-name-part-type="tribe">Cacodemoniini</tp:taxon-name-part></tp:taxon-name> (<tp:taxon-name><tp:taxon-name-part taxon-name-part-type="order">Pseudoscorpiones</tp:taxon-name-part></tp:taxon-name>: <tp:taxon-name><tp:taxon-name-part taxon-name-part-type="family">Withiidae</tp:taxon-name-part></tp:taxon-name>).</article-title><source>The Journal of Arachnology</source><volume>49</volume>(<issue>1</issue>): <fpage>108</fpage>–<lpage>121</lpage>. <ext-link xlink:href="10.1636/JoA-S-19-068" ext-link-type="doi" xlink:type="simple">https://doi.org/10.1636/JoA-S-19-068</ext-link></mixed-citation></ref></ref-list></tp:taxon-treatment>
