# Supplementary material for: ﻿A new genus and five new species of pseudoscorpions (Arachnida, Pseudoscorpiones, Withiidae) from Colombia
Source: Zookeys. 2023 Nov 22;1184:301–26. doi: 10.3897/zookeys.1184.106698 (PMC10688512; doi:10.3897/zookeys.1184.106698)
Supplement: XML Treatment for Cystowithius [file zookeys.1184.106698-treatment4.xml]

<!DOCTYPE tp:taxon-treatment
  PUBLIC "-//TaxonX//DTD Taxonomic Treatment Publishing DTD v0 20100105//EN" "tax-treatment-NSO.dtd">
<tp:taxon-treatment xmlns:tp="http://www.plazi.org/taxpub"><tp:treatment-meta><kwd-group><label>Taxon classification</label><kwd>
                <named-content content-type="kingdom">Animalia</named-content>
              </kwd><kwd>
                <named-content content-type="order">Pseudoscorpiones</named-content>
              </kwd><kwd>
                <named-content content-type="family">Withiidae</named-content>
              </kwd></kwd-group><mixed-citation publication-type="journal"><person-group><name><surname>Romero-Ortiz</surname><given-names>Catalina</given-names></name><name><surname>Sarmiento</surname><given-names>Carlos E.</given-names></name><name><surname>Harvey</surname><given-names>Mark S.</given-names></name></person-group><article-title>﻿A new genus and five new species of pseudoscorpions (<tp:taxon-name><tp:taxon-name-part taxon-name-part-type="class">Arachnida</tp:taxon-name-part></tp:taxon-name>, <tp:taxon-name><tp:taxon-name-part taxon-name-part-type="order">Pseudoscorpiones</tp:taxon-name-part></tp:taxon-name>, <tp:taxon-name><tp:taxon-name-part taxon-name-part-type="family">Withiidae</tp:taxon-name-part></tp:taxon-name>) from Colombia</article-title><source>Zookeys</source><day>22</day><month>11</month><year>2023</year><volume>1184</volume><fpage>301</fpage><lpage>326</lpage><pub-id pub-id-type="doi">10.3897/zookeys.1184.106698</pub-id></mixed-citation></tp:treatment-meta><tp:nomenclature><label>﻿Genus</label><tp:taxon-name>
              <object-id xmlns:xlink="http://www.w3.org/1999/xlink" content-type="arpha" xlink:type="simple">19EF5116-8941-5CF6-98D6-1E7094E9FF2D</object-id>
              <tp:taxon-name-part taxon-name-part-type="genus" reg="Cystowithius">Cystowithius</tp:taxon-name-part>
            </tp:taxon-name><tp:taxon-authority>Harvey, 2004</tp:taxon-authority><tp:nomenclature-citation-list><tp:nomenclature-citation><tp:taxon-name>
                  <tp:taxon-name-part taxon-name-part-type="genus" reg="Cystowithius">Cystowithius</tp:taxon-name-part>
                </tp:taxon-name><comment><xref ref-type="bibr" rid="B15">Harvey 2004</xref>: 440; <xref ref-type="bibr" rid="B13">García and Romero-Ortiz 2021</xref>: 2.</comment></tp:nomenclature-citation></tp:nomenclature-citation-list></tp:nomenclature><tp:treatment-sec sec-type="type species" id="SECID0EKIAG"><title>Type species.</title><p><italic><tp:taxon-name><tp:taxon-name-part taxon-name-part-type="genus" reg="Cystowithius">Cystowithius</tp:taxon-name-part><tp:taxon-name-part taxon-name-part-type="species" reg="smithersi">smithersi</tp:taxon-name-part></tp:taxon-name></italic> Harvey, 2004, by original designation.</p></tp:treatment-sec><tp:treatment-sec sec-type="diagnosis" id="SECID0E2IAG"><title>Diagnosis.</title><p>See <xref ref-type="bibr" rid="B15">Harvey (2004)</xref>.</p></tp:treatment-sec><tp:treatment-sec sec-type="remarks" id="SECID0EFJAG"><title>Remarks.</title><p>The genus <italic><tp:taxon-name><tp:taxon-name-part taxon-name-part-type="genus" reg="Cystowithius">Cystowithius</tp:taxon-name-part></tp:taxon-name></italic> is endemic to Central and South America (<xref ref-type="bibr" rid="B15">Harvey 2004</xref>; <xref ref-type="bibr" rid="B13">García and Romero-Ortiz 2021</xref>), and currently contains five species: <italic><tp:taxon-name><tp:taxon-name-part taxon-name-part-type="genus" reg="Cystowithius">C.</tp:taxon-name-part><tp:taxon-name-part taxon-name-part-type="species" reg="colombicus">colombicus</tp:taxon-name-part></tp:taxon-name></italic> Harvey, 2004 and <italic><tp:taxon-name><tp:taxon-name-part taxon-name-part-type="genus" reg="Cystowithius">C.</tp:taxon-name-part><tp:taxon-name-part taxon-name-part-type="species" reg="ankeri">ankeri</tp:taxon-name-part></tp:taxon-name></italic> García &amp; Romero-Ortiz, 2021 from Colombia, <italic><tp:taxon-name><tp:taxon-name-part taxon-name-part-type="genus" reg="Cystowithius">C.</tp:taxon-name-part><tp:taxon-name-part taxon-name-part-type="species" reg="ecuadoricus">ecuadoricus</tp:taxon-name-part></tp:taxon-name></italic> (Beier, 1959) and <italic><tp:taxon-name><tp:taxon-name-part taxon-name-part-type="genus" reg="Cystowithius">C.</tp:taxon-name-part><tp:taxon-name-part taxon-name-part-type="species" reg="smithersi">smithersi</tp:taxon-name-part></tp:taxon-name></italic> Harvey, 2004 from Ecuador and Peru, and <italic><tp:taxon-name><tp:taxon-name-part taxon-name-part-type="genus" reg="Cystowithius">C.</tp:taxon-name-part><tp:taxon-name-part taxon-name-part-type="species" reg="chamberlini">chamberlini</tp:taxon-name-part></tp:taxon-name></italic> Harvey, 2004 from Mexico and Guatemala. Males are easily recognised by the presence of sternal invaginations (Figs <xref ref-type="fig" rid="F5">5D</xref>, <xref ref-type="fig" rid="F6">6A</xref>).</p></tp:treatment-sec><tp:treatment-sec><!--Section generated to contain objects referenced in tp:taxon-treatment.--><fig id="F5" position="float" orientation="portrait"><object-id xmlns:xlink="http://www.w3.org/1999/xlink" content-type="doi" xlink:type="simple">10.3897/zookeys.1184.106698.figure5</object-id><object-id xmlns:xlink="http://www.w3.org/1999/xlink" content-type="arpha" xlink:type="simple">2116C014-C8F4-5D08-90D8-D92D1BF909FC</object-id><label>Figure 5.</label><caption><p><italic><tp:taxon-name><tp:taxon-name-part taxon-name-part-type="genus" reg="Cystowithius">Cystowithius</tp:taxon-name-part><tp:taxon-name-part taxon-name-part-type="species" reg="florezi">florezi</tp:taxon-name-part></tp:taxon-name></italic> sp. nov. (male holotype, <named-content xmlns:xlink="http://www.w3.org/1999/xlink" content-type="dwc:institutional_code" xlink:title="Arachnology collection at the Instituto de Ciencias Naturales-Universidad Nacional de Colombia" xlink:href="http://grbio.org/institution/universidad-nacional-de-colombia" xlink:type="simple">ICN-Aps</named-content>-077) <bold>A</bold> carapace <bold>B</bold> chelicera <bold>C</bold> left leg I <bold>D</bold> abdomen, sternites <bold>E</bold> right chela <bold>F</bold> left leg IV <bold>G</bold> left pedipalp <bold>H</bold> right chelal fingers (arrows show sense-spots) <bold>I</bold> rallum. Abbreviations: Pedipalp movable finger: <bold><italic>b</italic></bold> = basal; <bold><italic><abbrev xmlns:xlink="http://www.w3.org/1999/xlink" xlink:title="sub-basal" id="ABBRID0EPCBG" xlink:type="simple">sb</abbrev></italic></bold> = sub-basal; <bold><italic><abbrev xmlns:xlink="http://www.w3.org/1999/xlink" xlink:title="sub-terminal" id="ABBRID0EVCBG" xlink:type="simple">st</abbrev></italic></bold> = sub-terminal; <bold><italic>t</italic></bold> = terminal; fixed finger: <bold><italic><abbrev xmlns:xlink="http://www.w3.org/1999/xlink" xlink:title="exterior basal" id="ABBRID0E5CBG" xlink:type="simple">eb</abbrev></italic></bold> = exterior basal; <bold><italic><abbrev xmlns:xlink="http://www.w3.org/1999/xlink" xlink:title="exterior sub-basal" id="ABBRID0EEDBG" xlink:type="simple">esb</abbrev></italic></bold> = exterior sub-basal; <bold><italic><abbrev xmlns:xlink="http://www.w3.org/1999/xlink" xlink:title="exterior sub-terminal" id="ABBRID0EKDBG" xlink:type="simple">est</abbrev></italic></bold> = exterior sub-terminal; <bold><italic><abbrev xmlns:xlink="http://www.w3.org/1999/xlink" xlink:title="exterior terminal" id="ABBRID0EQDBG" xlink:type="simple">et</abbrev></italic></bold> = exterior terminal; <bold><italic><abbrev xmlns:xlink="http://www.w3.org/1999/xlink" xlink:title="interior basal" id="ABBRID0EWDBG" xlink:type="simple">ib</abbrev></italic></bold> = interior basal; <bold><italic><abbrev xmlns:xlink="http://www.w3.org/1999/xlink" xlink:title="interior sub-basal" id="ABBRID0E3DBG" xlink:type="simple">isb</abbrev></italic></bold> = interior sub-basal; <bold><italic><abbrev xmlns:xlink="http://www.w3.org/1999/xlink" xlink:title="interior sub-terminal" id="ABBRID0ECEBG" xlink:type="simple">ist</abbrev></italic></bold> = interior sub-terminal; <bold><italic><abbrev xmlns:xlink="http://www.w3.org/1999/xlink" xlink:title="interior terminal" id="ABBRID0EIEBG" xlink:type="simple">it</abbrev></italic></bold> = interior terminal. Cheliceral setae: <bold><italic>b</italic></bold> = basal seta; <bold><italic><abbrev xmlns:xlink="http://www.w3.org/1999/xlink" xlink:title="exterior seta" id="ABBRID0EREBG" xlink:type="simple">es</abbrev></italic></bold> = exterior seta; <bold><italic><abbrev xmlns:xlink="http://www.w3.org/1999/xlink" xlink:title="interior seta" id="ABBRID0EXEBG" xlink:type="simple">is</abbrev></italic></bold> = interior seta; <bold><italic><abbrev xmlns:xlink="http://www.w3.org/1999/xlink" xlink:title="laminal seta" id="ABBRID0E4EBG" xlink:type="simple">ls</abbrev></italic></bold> = laminal seta. Scale bars: 0.5 mm (<bold>G</bold>); 0.1 mm (<bold>A, C–F, H</bold>); 0.05 mm (<bold>B</bold>); 0.0125 mm (<bold>I</bold>).</p></caption><graphic xmlns:xlink="http://www.w3.org/1999/xlink" xlink:href="zookeys-1184-301_article-106698__-g005.jpg" position="float" orientation="portrait" xlink:type="simple" id="oo_940874.jpg"><uri content-type="original_file" xlink:type="simple">https://binary.pensoft.net/fig/940874</uri></graphic></fig><fig id="F6" position="float" orientation="portrait"><object-id xmlns:xlink="http://www.w3.org/1999/xlink" content-type="doi" xlink:type="simple">10.3897/zookeys.1184.106698.figure6</object-id><object-id xmlns:xlink="http://www.w3.org/1999/xlink" content-type="arpha" xlink:type="simple">F5A2D9E8-AC31-5601-B2F0-D2DB28F20394</object-id><label>Figure 6.</label><caption><p><italic><tp:taxon-name><tp:taxon-name-part taxon-name-part-type="genus" reg="Cystowithius">Cystowithius</tp:taxon-name-part><tp:taxon-name-part taxon-name-part-type="species" reg="ankeri">ankeri</tp:taxon-name-part></tp:taxon-name></italic> García &amp; Romero-Ortiz, 2021 (male, <named-content xmlns:xlink="http://www.w3.org/1999/xlink" content-type="dwc:institutional_code" xlink:title="Arachnology collection at the Instituto de Ciencias Naturales-Universidad Nacional de Colombia" xlink:href="http://grbio.org/institution/universidad-nacional-de-colombia" xlink:type="simple">ICN-Aps</named-content>-298) <bold>A</bold> abdomen sternites <bold>B</bold> rallum <bold>C</bold> patch of glandular setae on sternite VIII. Scale bars: 0.1 mm (<bold>A</bold>); 0.0125 mm (<bold>B, C</bold>).</p></caption><graphic xmlns:xlink="http://www.w3.org/1999/xlink" xlink:href="zookeys-1184-301_article-106698__-g006.jpg" position="float" orientation="portrait" xlink:type="simple" id="oo_940875.jpg"><uri content-type="original_file" xlink:type="simple">https://binary.pensoft.net/fig/940875</uri></graphic></fig></tp:treatment-sec><ref-list><ref id="B15"><mixed-citation xmlns:xlink="http://www.w3.org/1999/xlink" xlink:type="simple"><person-group><name name-style="western"><surname>Harvey</surname><given-names>MS</given-names></name></person-group> (<year>2004</year>) <article-title>Remarks on the New World pseudoscorpion genera <italic><tp:taxon-name><tp:taxon-name-part taxon-name-part-type="genus">Parawithius</tp:taxon-name-part></tp:taxon-name></italic> and <italic><tp:taxon-name><tp:taxon-name-part taxon-name-part-type="genus">Victorwithius</tp:taxon-name-part></tp:taxon-name></italic>, with a new genus bearing a remarkable sternal modification (Pseudo­scorpiones, <tp:taxon-name><tp:taxon-name-part taxon-name-part-type="family">Withiidae</tp:taxon-name-part></tp:taxon-name>).</article-title><source>The Journal of Arachnology</source><volume>32</volume>(<issue>3</issue>): <fpage>436</fpage>–<lpage>456</lpage>. <ext-link xlink:href="10.1636/S03-48" ext-link-type="doi" xlink:type="simple">https://doi.org/10.1636/S03-48</ext-link></mixed-citation></ref><ref id="B13"><mixed-citation xmlns:xlink="http://www.w3.org/1999/xlink" xlink:type="simple"><person-group><name name-style="western"><surname>García</surname><given-names>F</given-names></name><name name-style="western"><surname>Romero-Ortiz</surname><given-names>C</given-names></name></person-group> (<year>2021</year>) <italic><tp:taxon-name><tp:taxon-name-part taxon-name-part-type="genus">Cystowithius</tp:taxon-name-part><tp:taxon-name-part taxon-name-part-type="species">ankeri</tp:taxon-name-part></tp:taxon-name></italic> sp. nov., a new pseudoscorpion from the Central Andes of Colombia (<tp:taxon-name><tp:taxon-name-part taxon-name-part-type="class">Arachnida</tp:taxon-name-part></tp:taxon-name>: <tp:taxon-name><tp:taxon-name-part taxon-name-part-type="order">Pseudoscorpiones</tp:taxon-name-part></tp:taxon-name>: <tp:taxon-name><tp:taxon-name-part taxon-name-part-type="family">Withiidae</tp:taxon-name-part></tp:taxon-name>). Zoologia (Curitiba) 38: e21003. <ext-link xlink:href="10.1590/s1984-4689.v38.e21003" ext-link-type="doi" xlink:type="simple">https://doi.org/10.1590/s1984-4689.v38.e21003</ext-link></mixed-citation></ref></ref-list></tp:taxon-treatment>
