# Supplementary material for: ﻿A new genus and five new species of pseudoscorpions (Arachnida, Pseudoscorpiones, Withiidae) from Colombia
Source: Zookeys. 2023 Nov 22;1184:301–26. doi: 10.3897/zookeys.1184.106698 (PMC10688512; doi:10.3897/zookeys.1184.106698)
Supplement: XML Treatment for Cystowithius florezi [file zookeys.1184.106698-treatment5.xml]

<!DOCTYPE tp:taxon-treatment
  PUBLIC "-//TaxonX//DTD Taxonomic Treatment Publishing DTD v0 20100105//EN" "tax-treatment-NSO.dtd">
<tp:taxon-treatment xmlns:tp="http://www.plazi.org/taxpub"><tp:treatment-meta><kwd-group><label>Taxon classification</label><kwd>
                <named-content content-type="kingdom">Animalia</named-content>
              </kwd><kwd>
                <named-content content-type="order">Pseudoscorpiones</named-content>
              </kwd><kwd>
                <named-content content-type="family">Withiidae</named-content>
              </kwd></kwd-group><mixed-citation publication-type="journal"><person-group><name><surname>Romero-Ortiz</surname><given-names>Catalina</given-names></name><name><surname>Sarmiento</surname><given-names>Carlos E.</given-names></name><name><surname>Harvey</surname><given-names>Mark S.</given-names></name></person-group><article-title>﻿A new genus and five new species of pseudoscorpions (<tp:taxon-name><tp:taxon-name-part taxon-name-part-type="class">Arachnida</tp:taxon-name-part></tp:taxon-name>, <tp:taxon-name><tp:taxon-name-part taxon-name-part-type="order">Pseudoscorpiones</tp:taxon-name-part></tp:taxon-name>, <tp:taxon-name><tp:taxon-name-part taxon-name-part-type="family">Withiidae</tp:taxon-name-part></tp:taxon-name>) from Colombia</article-title><source>Zookeys</source><day>22</day><month>11</month><year>2023</year><volume>1184</volume><fpage>301</fpage><lpage>326</lpage><pub-id pub-id-type="doi">10.3897/zookeys.1184.106698</pub-id></mixed-citation></tp:treatment-meta><tp:nomenclature><label>﻿</label><tp:taxon-name>
              <object-id xmlns:xlink="http://www.w3.org/1999/xlink" content-type="arpha" xlink:type="simple">710E2ECD-B1E1-5456-83F6-7D4D819225FC</object-id>
              <tp:taxon-name-part taxon-name-part-type="genus" reg="Cystowithius">Cystowithius</tp:taxon-name-part>
              <tp:taxon-name-part taxon-name-part-type="species" reg="florezi">florezi</tp:taxon-name-part>
              <object-id xmlns:xlink="http://www.w3.org/1999/xlink" content-type="zoobank" xlink:type="simple">https://zoobank.org/F2D766B6-215E-40D9-908B-76416F859F85</object-id>
            </tp:taxon-name><tp:taxon-status xmlns:xlink="http://www.w3.org/1999/xlink" xlink:type="simple">sp. nov.</tp:taxon-status><xref ref-type="fig" rid="F1">Figs 1B</xref><xref ref-type="fig" rid="F2">, 2</xref><xref ref-type="fig" rid="F5">, 5</xref><xref ref-type="fig" rid="F9">, 9D</xref></tp:nomenclature><tp:treatment-sec sec-type="material" id="SECID0ESNAG"><title>Material examined.</title><p><bold><italic>Holotype</italic>.</bold> Colombia • ♂; Tolima, Juntas, Reserva Natural Ibanasca; [<named-content xmlns:xlink="http://www.w3.org/1999/xlink" content-type="dwc:verbatimCoordinates" xlink:type="simple"><named-content content-type="geo-json" specific-use="{&#34;type&#34;:&#34;Point&#34;,&#34;coordinates&#34;:[-75.321444,4.556111]}" id="NCID0EAOAG" xlink:type="simple">4°33'22.0"N, 75°19'17.2"W</named-content></named-content>]; 1700 m; 12 Feb. 2007; C. Cortes leg.; <italic><tp:taxon-name><tp:taxon-name-part taxon-name-part-type="genus" reg="Pinus">Pinus</tp:taxon-name-part></tp:taxon-name></italic> plantation; on low vegetation, manual capture; <named-content xmlns:xlink="http://www.w3.org/1999/xlink" content-type="dwc:institutional_code" xlink:title="Instituto de Ciencias Naturales – Universidad Nacional de Colombia" xlink:href="http://grbio.org/institution/universidad-nacional-de-colombia" xlink:type="simple">ICN-APs</named-content>-077.</p></tp:treatment-sec><tp:treatment-sec sec-type="diagnosis" id="SECID0EQOAG"><title>Diagnosis.</title><p><italic><tp:taxon-name><tp:taxon-name-part taxon-name-part-type="genus" reg="Cystowithius">Cystowithius</tp:taxon-name-part><tp:taxon-name-part taxon-name-part-type="species" reg="florezi">florezi</tp:taxon-name-part></tp:taxon-name></italic> can be separated from the other <italic><tp:taxon-name><tp:taxon-name-part taxon-name-part-type="genus" reg="Cystowithius">Cystowithius</tp:taxon-name-part></tp:taxon-name></italic> species as follows. <italic><tp:taxon-name><tp:taxon-name-part taxon-name-part-type="genus" reg="Cystowithius">Cystowithius</tp:taxon-name-part><tp:taxon-name-part taxon-name-part-type="species" reg="florezi">florezi</tp:taxon-name-part></tp:taxon-name></italic> sp. nov. is very similar to <italic><tp:taxon-name><tp:taxon-name-part taxon-name-part-type="genus" reg="Cystowithius">C.</tp:taxon-name-part><tp:taxon-name-part taxon-name-part-type="species" reg="colombicus">colombicus</tp:taxon-name-part></tp:taxon-name></italic> Harvey, 2004 and <italic><tp:taxon-name><tp:taxon-name-part taxon-name-part-type="genus" reg="Cystowithius">C.</tp:taxon-name-part><tp:taxon-name-part taxon-name-part-type="species" reg="ecuadoricus">ecuadoricus</tp:taxon-name-part></tp:taxon-name></italic> Harvey, 2004, so we provide a detailed comparison for each one in Table <xref ref-type="table" rid="T1">1</xref>. In general, <italic><tp:taxon-name><tp:taxon-name-part taxon-name-part-type="genus" reg="Cystowithius">C.</tp:taxon-name-part><tp:taxon-name-part taxon-name-part-type="species" reg="colombicus">colombicus</tp:taxon-name-part></tp:taxon-name></italic> has bigger pedipalp segments and the patches of glandular setae located in sternites VII–IX; in <italic><tp:taxon-name><tp:taxon-name-part taxon-name-part-type="genus" reg="Cystowithius">C.</tp:taxon-name-part><tp:taxon-name-part taxon-name-part-type="species" reg="florezi">florezi</tp:taxon-name-part></tp:taxon-name></italic> the patches are just in sternite VIII. Also, the sternal pockets are in sternites VI and VII in <italic><tp:taxon-name><tp:taxon-name-part taxon-name-part-type="genus" reg="Cystowithius">C.</tp:taxon-name-part><tp:taxon-name-part taxon-name-part-type="species" reg="colombicus">colombicus</tp:taxon-name-part></tp:taxon-name></italic> and in V–VIII in <italic><tp:taxon-name><tp:taxon-name-part taxon-name-part-type="genus" reg="Cystowithius">C.</tp:taxon-name-part><tp:taxon-name-part taxon-name-part-type="species" reg="florezi">florezi</tp:taxon-name-part></tp:taxon-name></italic>. It differs from <italic><tp:taxon-name><tp:taxon-name-part taxon-name-part-type="genus" reg="Cystowithius">C.</tp:taxon-name-part><tp:taxon-name-part taxon-name-part-type="species" reg="chamberlini">chamberlini</tp:taxon-name-part></tp:taxon-name></italic> by the chelal hand being smooth rather than strongly granulated in <italic><tp:taxon-name><tp:taxon-name-part taxon-name-part-type="genus" reg="Cystowithius">C.</tp:taxon-name-part><tp:taxon-name-part taxon-name-part-type="species" reg="florezi">florezi</tp:taxon-name-part></tp:taxon-name></italic>, and the position of the tactile setae on tarsus IV located close to midway of the tarsus, rather than distal in <italic><tp:taxon-name><tp:taxon-name-part taxon-name-part-type="genus" reg="Cystowithius">C.</tp:taxon-name-part><tp:taxon-name-part taxon-name-part-type="species" reg="florezi">florezi</tp:taxon-name-part></tp:taxon-name></italic>; from <italic><tp:taxon-name><tp:taxon-name-part taxon-name-part-type="genus" reg="Cystowithius">C.</tp:taxon-name-part><tp:taxon-name-part taxon-name-part-type="species" reg="ankeri">ankeri</tp:taxon-name-part></tp:taxon-name></italic> by the length of the movable chelal finger which is longer in <italic><tp:taxon-name><tp:taxon-name-part taxon-name-part-type="genus" reg="Cystowithius">C.</tp:taxon-name-part><tp:taxon-name-part taxon-name-part-type="species" reg="ankeri">ankeri</tp:taxon-name-part></tp:taxon-name></italic> than in <italic><tp:taxon-name><tp:taxon-name-part taxon-name-part-type="genus" reg="Cystowithius">C.</tp:taxon-name-part><tp:taxon-name-part taxon-name-part-type="species" reg="florezi">florezi</tp:taxon-name-part></tp:taxon-name></italic> (0.70 mm vs 0.52 mm); and from <italic><tp:taxon-name><tp:taxon-name-part taxon-name-part-type="genus" reg="Cystowithius">C.</tp:taxon-name-part><tp:taxon-name-part taxon-name-part-type="species" reg="smithersi">smithersi</tp:taxon-name-part></tp:taxon-name></italic> by the length of the chela with pedicel which is longer in <italic><tp:taxon-name><tp:taxon-name-part taxon-name-part-type="genus" reg="Cystowithius">C.</tp:taxon-name-part><tp:taxon-name-part taxon-name-part-type="species" reg="smithersi">smithersi</tp:taxon-name-part></tp:taxon-name></italic> than in <italic><tp:taxon-name><tp:taxon-name-part taxon-name-part-type="genus" reg="Cystowithius">C.</tp:taxon-name-part><tp:taxon-name-part taxon-name-part-type="species" reg="florezi">florezi</tp:taxon-name-part></tp:taxon-name></italic> (1.35 mm vs 1.02 mm).</p><table-wrap id="T1" position="float" orientation="portrait"><label>Table 1.</label><caption><p>Comparative characters between three species of <italic><tp:taxon-name><tp:taxon-name-part taxon-name-part-type="genus" reg="Cystowithius">Cystowithius</tp:taxon-name-part></tp:taxon-name></italic>. <bold>Bold</bold> font denotes ratios.</p></caption><table id="TID0EKYBG" rules="all"><tbody><tr><th rowspan="1" colspan="1">Species/ Characters</th><th rowspan="1" colspan="1"><italic><tp:taxon-name><tp:taxon-name-part taxon-name-part-type="genus" reg="Cystowithius">C.</tp:taxon-name-part><tp:taxon-name-part taxon-name-part-type="species" reg="colombicus">colombicus</tp:taxon-name-part></tp:taxon-name></italic> Harvey, 2004</th><th rowspan="1" colspan="1"><italic><tp:taxon-name><tp:taxon-name-part taxon-name-part-type="genus" reg="Cystowithius">C.</tp:taxon-name-part><tp:taxon-name-part taxon-name-part-type="species" reg="ecuadoricus">ecuadoricus</tp:taxon-name-part></tp:taxon-name></italic> Harvey, 2004</th><th rowspan="1" colspan="1"><italic><tp:taxon-name><tp:taxon-name-part taxon-name-part-type="genus" reg="Cystowithius">C.</tp:taxon-name-part><tp:taxon-name-part taxon-name-part-type="species" reg="florezi">florezi</tp:taxon-name-part></tp:taxon-name></italic> sp. nov.</th></tr><tr><td rowspan="1" colspan="1">Body length</td><td rowspan="1" colspan="1">2.00–2.11</td><td rowspan="1" colspan="1">2.16–2.29</td><td rowspan="1" colspan="1">1.94</td></tr><tr><td rowspan="2" colspan="1">Carapace length/width</td><td rowspan="1" colspan="1">0.74/0.52</td><td rowspan="1" colspan="1">0.75–0.80/0.62</td><td rowspan="1" colspan="1">0.67/0.51</td></tr><tr><td rowspan="1" colspan="1">
                      <bold>1.43</bold>
                    </td><td rowspan="1" colspan="1">
                      <bold>1.20–1.28</bold>
                    </td><td rowspan="1" colspan="1">
                      <bold>1.31</bold>
                    </td></tr><tr><td rowspan="2" colspan="1">Pedipalpal femur length/width</td><td rowspan="1" colspan="1">0.87–0.97/0.17–0.20</td><td rowspan="1" colspan="1">0.80–0.82/ 0.17–0.18</td><td rowspan="1" colspan="1">0.60/0.17</td></tr><tr><td rowspan="1" colspan="1">
                      <bold>4.78–5.25</bold>
                    </td><td rowspan="1" colspan="1">
                      <bold>4.47–4.74</bold>
                    </td><td rowspan="1" colspan="1">
                      <bold>3.60</bold>
                    </td></tr><tr><td rowspan="2" colspan="1">Pedipalp patella length/width</td><td rowspan="1" colspan="1">0.77–0.88/0.19–0.21</td><td rowspan="1" colspan="1">0.67–0.69/0.20–0.21</td><td rowspan="1" colspan="1">0.61/0.18</td></tr><tr><td rowspan="1" colspan="1">
                      <bold>3.88–4.46</bold>
                    </td><td rowspan="1" colspan="1">
                      <bold>3.18–3.47</bold>
                    </td><td rowspan="1" colspan="1">
                      <bold>3.30</bold>
                    </td></tr><tr><td rowspan="2" colspan="1">Chela with pedicel length/width</td><td rowspan="1" colspan="1">1.12–1.26/0.28–0.33</td><td rowspan="1" colspan="1">1.09–1.14/0.28–0.30</td><td rowspan="1" colspan="1">1.02/0.28</td></tr><tr><td rowspan="1" colspan="1">
                      <bold>3.80–4.04</bold>
                    </td><td rowspan="1" colspan="1">
                      <bold>3.65–4.01</bold>
                    </td><td rowspan="1" colspan="1">
                      <bold>3.64</bold>
                    </td></tr><tr><td rowspan="2" colspan="1">Movable finger ratio (length/hand width)</td><td rowspan="1" colspan="1">0.49–0.61</td><td rowspan="1" colspan="1">0.50–0.56</td><td rowspan="1" colspan="1">0.52</td></tr><tr><td rowspan="1" colspan="1">
                      <bold>0.90–1.24</bold>
                    </td><td rowspan="1" colspan="1">
                      <bold>0.86–1.11</bold>
                    </td><td rowspan="1" colspan="1"/></tr><tr><td rowspan="1" colspan="1">Hand length/width</td><td rowspan="1" colspan="1">
                      <bold>0.50–0.60</bold>
                    </td><td rowspan="1" colspan="1">
                      <bold>0.50–0.58</bold>
                    </td><td rowspan="1" colspan="1">
                      <bold>0.49</bold>
                    </td></tr><tr><td rowspan="2" colspan="1">Femur/patella IV</td><td rowspan="2" colspan="1">0.67/0.17</td><td rowspan="1" colspan="1">0.60/0.21</td><td rowspan="2" colspan="1">0.57/0.18</td></tr><tr><td rowspan="1" colspan="1">
                      <bold>2.93</bold>
                    </td></tr><tr><td rowspan="1" colspan="1">Glandular setae</td><td rowspan="1" colspan="1">sternites VII–IX with patches of <italic><abbrev xmlns:xlink="http://www.w3.org/1999/xlink" xlink:title="glandular setae" id="ABBRID0EA5AG" xlink:type="simple">gls</abbrev></italic> arranged ca. 20: 27: 13 respectively</td><td rowspan="1" colspan="1">sternites VI–IX with patches of <italic><abbrev xmlns:xlink="http://www.w3.org/1999/xlink" xlink:title="glandular setae" id="ABBRID0EJ5AG" xlink:type="simple">gls</abbrev></italic>, arranged 6: 42: 10: 8 (lectotype) respectively</td><td rowspan="1" colspan="1">sternite VIII with patches of <italic><abbrev xmlns:xlink="http://www.w3.org/1999/xlink" xlink:title="glandular setae" id="ABBRID0ES5AG" xlink:type="simple">gls</abbrev></italic>, arranged 40 in a small circle</td></tr><tr><td rowspan="1" colspan="1">Sternal pockets on anterior margins of sternites</td><td rowspan="1" colspan="1">VI–VII</td><td rowspan="1" colspan="1">V–VIII</td><td rowspan="1" colspan="1">VI–VIII</td></tr><tr><td rowspan="1" colspan="1">Sense spots on chelal fingers</td><td rowspan="1" colspan="1">without sense spots on movable finger</td><td rowspan="1" colspan="1">without sense spots on movable finger but with small sense spot slightly distal to <italic><abbrev xmlns:xlink="http://www.w3.org/1999/xlink" xlink:title="sub-terminal" id="ABBRID0EP6AG" xlink:type="simple">st</abbrev></italic> that contains three small nubbins</td><td rowspan="1" colspan="1">without sense spots on movable finger but with small spot slightly distal to <italic><abbrev xmlns:xlink="http://www.w3.org/1999/xlink" xlink:title="sub-terminal" id="ABBRID0EY6AG" xlink:type="simple">st</abbrev></italic> that contains two small nubbins</td></tr></tbody></table></table-wrap></tp:treatment-sec><tp:treatment-sec sec-type="description" id="SECID0E36AG"><title>Description.</title><p><bold><italic>Color</italic></bold>: with sclerotized portions, generally yellow-brown; carapace and pedipalps darker; carapace metazone with paired pale spots; legs darker at the edges (Fig. <xref ref-type="fig" rid="F1">1B</xref>).</p><p><bold><italic>Dimensions</italic></bold> (mm): male: holotype: body length 1.94. Pedipalps: trochanter 0.36/0.18, femur 0.60/0.17, patella 0.61/0.18, chela (with pedicel) 1.02/0.28, chela (without pedicel) 0.96, hand (without pedicel) length 0.49, movable finger length 0.52. Chelicera 0.19, movable finger length 0.14. Carapace 0.67/0.51 (width at medial area); eye diameter 0.06. Leg I: femur 0.14/0.14, patella 0.29/0.14, tibia 0.20/0.10, tarsus 0.25/0.06. Leg IV: femur + patella 0.57/0.18, tibia 0.43/0.18, tarsus 0.34/0.07, TS 0.74.</p><p><bold><italic>Carapace</italic></bold> (Fig. <xref ref-type="fig" rid="F5">5A</xref>): 1.31× longer than broad; lateral margins convex, not posteriorly widened; with two non-corneate eyes; with 52 setae, including four near anterior margin, seven near posterior margin, 13 in the medial zone, and 32 in the anterior region; with two distinct furrows; posterior furrow slightly closer to posterior carapace margin than to median furrow (Fig. <xref ref-type="fig" rid="F5">5A</xref>); deeply granulated.</p><fig id="F5" position="float" orientation="portrait"><object-id xmlns:xlink="http://www.w3.org/1999/xlink" content-type="doi" xlink:type="simple">10.3897/zookeys.1184.106698.figure5</object-id><object-id xmlns:xlink="http://www.w3.org/1999/xlink" content-type="arpha" xlink:type="simple">2116C014-C8F4-5D08-90D8-D92D1BF909FC</object-id><label>Figure 5.</label><caption><p><italic><tp:taxon-name><tp:taxon-name-part taxon-name-part-type="genus" reg="Cystowithius">Cystowithius</tp:taxon-name-part><tp:taxon-name-part taxon-name-part-type="species" reg="florezi">florezi</tp:taxon-name-part></tp:taxon-name></italic> sp. nov. (male holotype, <named-content xmlns:xlink="http://www.w3.org/1999/xlink" content-type="dwc:institutional_code" xlink:title="Arachnology collection at the Instituto de Ciencias Naturales-Universidad Nacional de Colombia" xlink:href="http://grbio.org/institution/universidad-nacional-de-colombia" xlink:type="simple">ICN-Aps</named-content>-077) <bold>A</bold> carapace <bold>B</bold> chelicera <bold>C</bold> left leg I <bold>D</bold> abdomen, sternites <bold>E</bold> right chela <bold>F</bold> left leg IV <bold>G</bold> left pedipalp <bold>H</bold> right chelal fingers (arrows show sense-spots) <bold>I</bold> rallum. Abbreviations: Pedipalp movable finger: <bold><italic>b</italic></bold> = basal; <bold><italic><abbrev xmlns:xlink="http://www.w3.org/1999/xlink" xlink:title="sub-basal" id="ABBRID0EPCBG" xlink:type="simple">sb</abbrev></italic></bold> = sub-basal; <bold><italic><abbrev xmlns:xlink="http://www.w3.org/1999/xlink" xlink:title="sub-terminal" id="ABBRID0EVCBG" xlink:type="simple">st</abbrev></italic></bold> = sub-terminal; <bold><italic>t</italic></bold> = terminal; fixed finger: <bold><italic><abbrev xmlns:xlink="http://www.w3.org/1999/xlink" xlink:title="exterior basal" id="ABBRID0E5CBG" xlink:type="simple">eb</abbrev></italic></bold> = exterior basal; <bold><italic><abbrev xmlns:xlink="http://www.w3.org/1999/xlink" xlink:title="exterior sub-basal" id="ABBRID0EEDBG" xlink:type="simple">esb</abbrev></italic></bold> = exterior sub-basal; <bold><italic><abbrev xmlns:xlink="http://www.w3.org/1999/xlink" xlink:title="exterior sub-terminal" id="ABBRID0EKDBG" xlink:type="simple">est</abbrev></italic></bold> = exterior sub-terminal; <bold><italic><abbrev xmlns:xlink="http://www.w3.org/1999/xlink" xlink:title="exterior terminal" id="ABBRID0EQDBG" xlink:type="simple">et</abbrev></italic></bold> = exterior terminal; <bold><italic><abbrev xmlns:xlink="http://www.w3.org/1999/xlink" xlink:title="interior basal" id="ABBRID0EWDBG" xlink:type="simple">ib</abbrev></italic></bold> = interior basal; <bold><italic><abbrev xmlns:xlink="http://www.w3.org/1999/xlink" xlink:title="interior sub-basal" id="ABBRID0E3DBG" xlink:type="simple">isb</abbrev></italic></bold> = interior sub-basal; <bold><italic><abbrev xmlns:xlink="http://www.w3.org/1999/xlink" xlink:title="interior sub-terminal" id="ABBRID0ECEBG" xlink:type="simple">ist</abbrev></italic></bold> = interior sub-terminal; <bold><italic><abbrev xmlns:xlink="http://www.w3.org/1999/xlink" xlink:title="interior terminal" id="ABBRID0EIEBG" xlink:type="simple">it</abbrev></italic></bold> = interior terminal. Cheliceral setae: <bold><italic>b</italic></bold> = basal seta; <bold><italic><abbrev xmlns:xlink="http://www.w3.org/1999/xlink" xlink:title="exterior seta" id="ABBRID0EREBG" xlink:type="simple">es</abbrev></italic></bold> = exterior seta; <bold><italic><abbrev xmlns:xlink="http://www.w3.org/1999/xlink" xlink:title="interior seta" id="ABBRID0EXEBG" xlink:type="simple">is</abbrev></italic></bold> = interior seta; <bold><italic><abbrev xmlns:xlink="http://www.w3.org/1999/xlink" xlink:title="laminal seta" id="ABBRID0E4EBG" xlink:type="simple">ls</abbrev></italic></bold> = laminal seta. Scale bars: 0.5 mm (<bold>G</bold>); 0.1 mm (<bold>A, C–F, H</bold>); 0.05 mm (<bold>B</bold>); 0.0125 mm (<bold>I</bold>).</p></caption><graphic xmlns:xlink="http://www.w3.org/1999/xlink" xlink:href="zookeys-1184-301_article-106698__-g005.jpg" position="float" orientation="portrait" xlink:type="simple" id="oo_940874.jpg"><uri content-type="original_file" xlink:type="simple">https://binary.pensoft.net/fig/940874</uri></graphic></fig><p><bold><italic>Chelicera</italic></bold> (Fig. <xref ref-type="fig" rid="F5">5B</xref>): with five setae on hand, <italic><abbrev xmlns:xlink="http://www.w3.org/1999/xlink" xlink:title="sub-basal" id="ABBRID0E1FBG" xlink:type="simple">sb</abbrev></italic> and <italic>b</italic> denticulate, all others acuminate; movable finger with one subdistal seta; galea with one sub-terminal and three terminal rami; rallum of four blades, the most distal blade with several serrations on leading edge, other blades smooth (Fig. <xref ref-type="fig" rid="F5">5I</xref>); lamina exterior present; two dorsal lyrifissures.</p><p><bold><italic>Pedipalp</italic></bold> (Fig. <xref ref-type="fig" rid="F5">5E, G, H</xref>): trochanter, femur, patella and chelal hand granulate, chelal fingers smooth; setae clavate and denticulate; trochanter 2.04×, femur 3.81×, patella 3.30×, chela (with pedicel) 3.64×, chela (without pedicel) 3.42×, hand 1.74× longer than broad, movable finger 1.07× longer than hand. Fixed chelal finger with eight trichobothria, movable chelal finger with four trichobothria (Fig. <xref ref-type="fig" rid="F5">5E, H</xref>): <italic><abbrev xmlns:xlink="http://www.w3.org/1999/xlink" xlink:title="exterior basal" id="ABBRID0EUGBG" xlink:type="simple">eb</abbrev></italic> and <italic><abbrev xmlns:xlink="http://www.w3.org/1999/xlink" xlink:title="exterior sub-basal" id="ABBRID0EZGBG" xlink:type="simple">esb</abbrev></italic> situated basally, as well as <italic><abbrev xmlns:xlink="http://www.w3.org/1999/xlink" xlink:title="interior basal" id="ABBRID0E5GBG" xlink:type="simple">ib</abbrev></italic> and <italic><abbrev xmlns:xlink="http://www.w3.org/1999/xlink" xlink:title="interior sub-terminal" id="ABBRID0EDHBG" xlink:type="simple">ist</abbrev></italic>; <italic><abbrev xmlns:xlink="http://www.w3.org/1999/xlink" xlink:title="interior sub-basal" id="ABBRID0EIHBG" xlink:type="simple">isb</abbrev></italic>, <italic><abbrev xmlns:xlink="http://www.w3.org/1999/xlink" xlink:title="interior terminal" id="ABBRID0ENHBG" xlink:type="simple">it</abbrev></italic> and <italic><abbrev xmlns:xlink="http://www.w3.org/1999/xlink" xlink:title="exterior sub-terminal" id="ABBRID0ESHBG" xlink:type="simple">est</abbrev></italic> grouped together submedially; <italic><abbrev xmlns:xlink="http://www.w3.org/1999/xlink" xlink:title="exterior terminal" id="ABBRID0EXHBG" xlink:type="simple">et</abbrev></italic> near the distal end of the finger; <italic>b</italic> and <italic><abbrev xmlns:xlink="http://www.w3.org/1999/xlink" xlink:title="sub-basal" id="ABBRID0E5HBG" xlink:type="simple">sb</abbrev></italic> situated near one another; <italic><abbrev xmlns:xlink="http://www.w3.org/1999/xlink" xlink:title="sub-terminal" id="ABBRID0EDIBG" xlink:type="simple">st</abbrev></italic> slightly closer to <italic><abbrev xmlns:xlink="http://www.w3.org/1999/xlink" xlink:title="sub-basal" id="ABBRID0EIIBG" xlink:type="simple">sb</abbrev></italic> than to <italic>t</italic>; <italic>t</italic> parallel to <italic><abbrev xmlns:xlink="http://www.w3.org/1999/xlink" xlink:title="interior sub-basal" id="ABBRID0ERIBG" xlink:type="simple">isb</abbrev></italic>. Venom apparatus not visible, venom ducts not visible in fixed finger; nodus ramosus distal to <italic>t</italic> on movable finger, not visible on fixed finger. Retrolateral margin of fixed finger with three sense-spots (Fig. <xref ref-type="fig" rid="F5">5H</xref>) situated linearly between <italic><abbrev xmlns:xlink="http://www.w3.org/1999/xlink" xlink:title="exterior sub-basal" id="ABBRID0E3IBG" xlink:type="simple">esb</abbrev></italic> and <italic><abbrev xmlns:xlink="http://www.w3.org/1999/xlink" xlink:title="exterior sub-terminal" id="ABBRID0EBJBG" xlink:type="simple">est</abbrev></italic>; movable finger with small structure between <italic>t</italic> and <italic><abbrev xmlns:xlink="http://www.w3.org/1999/xlink" xlink:title="sub-terminal" id="ABBRID0EIJBG" xlink:type="simple">st</abbrev></italic> that contains two small nubbins. Chelal teeth rounded with an apical spot; fixed and movable finger with 32 teeth; accessory teeth absent.</p><p><bold><italic>Coxal region</italic></bold>: coxal chaetotaxy: 8: 8: 8: 12, with multiple small lyrifissures; maxilla with two apical setae, one very small internal, sub-oral seta and 12 setae; median maxillary lyrifissure medial in position, posterior lyrifissure present.</p><p><bold><italic>Legs</italic></bold> (Fig. <xref ref-type="fig" rid="F5">5C, F</xref>): junction between femora and patellae I and II parallel, junction in legs III and IV oblique; tarsal tactile seta of leg IV situated distally, 0.74 of tarsus length (Fig. <xref ref-type="fig" rid="F5">5F</xref>); subterminal tarsal seta acute, distal to tactile seta; arolium same level as claws. Ratios: leg I: femur 1.06×, patella 2.12×, tibia 2.13×, tarsus 4.43× deeper than broad; Leg IV: femur + patella 3.09×, tibia 2.35×, tarsus 4.78× deeper than broad.</p><p><bold><italic>Abdomen</italic></bold> (Fig. <xref ref-type="fig" rid="F5">5D</xref>): all tergites divided but the first two only with a faint medial suture; all sternites entire. Tergal chaetotaxy: 8: 7: 8: 14: 15: 13: 15: 15: 15: 13: 8 (including two tactile setae): 2; mostly uniseriate but some tergites with a few setae placed anteriorly; all setae foliate, except in the last tergite; tergites densely granulated. Sternal chaetotaxy: 10: (2) 9 (2): (2) 9 (2): 12: 12: 12: 2 + 40 <italic><abbrev xmlns:xlink="http://www.w3.org/1999/xlink" xlink:title="glandular setae" id="ABBRID0EOKBG" xlink:type="simple">gls</abbrev></italic>: 9: 8: 9 (including two tactile and three clavate setae): 2; only sternite VIII with a small circular patch of glandular setae (Fig. <xref ref-type="fig" rid="F9">9D</xref>); with paired invaginations on anterior margins of sternites VI–VIII (Fig. <xref ref-type="fig" rid="F5">5D</xref>).</p><p><bold><italic>Genitalia</italic></bold>: see <xref ref-type="bibr" rid="B23">Romero-Ortiz and Sarmiento 2021</xref> as “<italic><tp:taxon-name><tp:taxon-name-part taxon-name-part-type="genus" reg="Cystowithius">Cystowithius</tp:taxon-name-part></tp:taxon-name></italic> msp1”.</p></tp:treatment-sec><tp:treatment-sec sec-type="etymology" id="SECID0EMLBG"><title>Etymology.</title><p>This species is dedicated to Professor Eduardo Florez, considered the father of Arachnology in Colombia. He has also been the curator of the Arachnological collection of the Instituto de Ciencias Naturales, where all the material used in this study is lodged.</p></tp:treatment-sec><tp:treatment-sec><!--Section generated to contain objects referenced in tp:taxon-treatment.--><fig id="F1" position="float" orientation="portrait"><object-id xmlns:xlink="http://www.w3.org/1999/xlink" content-type="doi" xlink:type="simple">10.3897/zookeys.1184.106698.figure1</object-id><object-id xmlns:xlink="http://www.w3.org/1999/xlink" content-type="arpha" xlink:type="simple">0EC19531-B554-548B-B432-3AE08D9A03DB</object-id><label>Figure 1.</label><caption><p>Habitus of the new species (males) <bold>A</bold><italic><tp:taxon-name><tp:taxon-name-part taxon-name-part-type="genus" reg="Paciwithius">Paciwithius</tp:taxon-name-part><tp:taxon-name-part taxon-name-part-type="species" reg="chimbilacus">chimbilacus</tp:taxon-name-part></tp:taxon-name></italic> sp. nov. <bold>B</bold><italic><tp:taxon-name><tp:taxon-name-part taxon-name-part-type="genus" reg="Cystowithius">Cystowithius</tp:taxon-name-part><tp:taxon-name-part taxon-name-part-type="species" reg="florezi">florezi</tp:taxon-name-part></tp:taxon-name></italic> sp. nov. <bold>C</bold><italic><tp:taxon-name><tp:taxon-name-part taxon-name-part-type="genus" reg="Parawithius">Parawithius</tp:taxon-name-part><tp:taxon-name-part taxon-name-part-type="species" reg="bromelicola">bromelicola</tp:taxon-name-part></tp:taxon-name></italic> sp. nov. <bold>D</bold><italic><tp:taxon-name><tp:taxon-name-part taxon-name-part-type="genus" reg="Oligowithius">Oligowithius</tp:taxon-name-part><tp:taxon-name-part taxon-name-part-type="species" reg="achagua">achagua</tp:taxon-name-part></tp:taxon-name></italic> sp. nov. Scale bars: 0.5 mm.</p></caption><graphic xmlns:xlink="http://www.w3.org/1999/xlink" xlink:href="zookeys-1184-301_article-106698__-g001.jpg" position="float" orientation="portrait" xlink:type="simple" id="oo_940870.jpg"><uri content-type="original_file" xlink:type="simple">https://binary.pensoft.net/fig/940870</uri></graphic></fig><fig id="F2" position="float" orientation="portrait"><object-id xmlns:xlink="http://www.w3.org/1999/xlink" content-type="doi" xlink:type="simple">10.3897/zookeys.1184.106698.figure2</object-id><object-id xmlns:xlink="http://www.w3.org/1999/xlink" content-type="arpha" xlink:type="simple">B6BD666B-1EA3-5A69-ACB0-02CB31164B6F</object-id><label>Figure 2.</label><caption><p>Distribution of the new species and the new record of <tp:taxon-name><tp:taxon-name-part taxon-name-part-type="family">Withiidae</tp:taxon-name-part></tp:taxon-name> from Colombia.</p></caption><graphic xmlns:xlink="http://www.w3.org/1999/xlink" xlink:href="zookeys-1184-301_article-106698__-g002.jpg" position="float" orientation="portrait" xlink:type="simple" id="oo_940871.jpg"><uri content-type="original_file" xlink:type="simple">https://binary.pensoft.net/fig/940871</uri></graphic></fig><fig id="F9" position="float" orientation="portrait"><object-id xmlns:xlink="http://www.w3.org/1999/xlink" content-type="doi" xlink:type="simple">10.3897/zookeys.1184.106698.figure9</object-id><object-id xmlns:xlink="http://www.w3.org/1999/xlink" content-type="arpha" xlink:type="simple">91F81711-8175-5EF5-8301-893F6572ADDD</object-id><label>Figure 9.</label><caption><p>Glandular setae patches of the new species <bold>A</bold><italic><tp:taxon-name><tp:taxon-name-part taxon-name-part-type="genus" reg="Paciwithius">Paciwithius</tp:taxon-name-part><tp:taxon-name-part taxon-name-part-type="species" reg="chimbilacus">chimbilacus</tp:taxon-name-part></tp:taxon-name></italic> sp. nov. (holotype, <named-content xmlns:xlink="http://www.w3.org/1999/xlink" content-type="dwc:institutional_code" xlink:title="Arachnology collection at the Instituto de Ciencias Naturales-Universidad Nacional de Colombia" xlink:href="http://grbio.org/institution/universidad-nacional-de-colombia" xlink:type="simple">ICN-Aps</named-content>-076) <bold>B</bold><italic><tp:taxon-name><tp:taxon-name-part taxon-name-part-type="genus" reg="Parawithius">Parawithius</tp:taxon-name-part><tp:taxon-name-part taxon-name-part-type="species" reg="bromelicola">bromelicola</tp:taxon-name-part></tp:taxon-name></italic> sp. nov. (holotype, <named-content xmlns:xlink="http://www.w3.org/1999/xlink" content-type="dwc:institutional_code" xlink:title="Arachnology collection at the Instituto de Ciencias Naturales-Universidad Nacional de Colombia" xlink:href="http://grbio.org/institution/universidad-nacional-de-colombia" xlink:type="simple">ICN-Aps</named-content>-082) <bold>C</bold><italic><tp:taxon-name><tp:taxon-name-part taxon-name-part-type="genus" reg="Paciwithius">Paciwithius</tp:taxon-name-part><tp:taxon-name-part taxon-name-part-type="species" reg="valduparensis">valduparensis</tp:taxon-name-part></tp:taxon-name></italic> sp. nov. (holotype, <named-content xmlns:xlink="http://www.w3.org/1999/xlink" content-type="dwc:institutional_code" xlink:title="Arachnology collection at the Instituto de Ciencias Naturales-Universidad Nacional de Colombia" xlink:href="http://grbio.org/institution/universidad-nacional-de-colombia" xlink:type="simple">ICN-Aps</named-content>-597) <bold>D</bold><italic><tp:taxon-name><tp:taxon-name-part taxon-name-part-type="genus" reg="Cystowithius">Cystowithius</tp:taxon-name-part><tp:taxon-name-part taxon-name-part-type="species" reg="florezi">florezi</tp:taxon-name-part></tp:taxon-name></italic> sp. nov. (holotype, <named-content xmlns:xlink="http://www.w3.org/1999/xlink" content-type="dwc:institutional_code" xlink:title="Arachnology collection at the Instituto de Ciencias Naturales-Universidad Nacional de Colombia" xlink:href="http://grbio.org/institution/universidad-nacional-de-colombia" xlink:type="simple">ICN-Aps</named-content>-07) <bold>E, F</bold><italic><tp:taxon-name><tp:taxon-name-part taxon-name-part-type="genus" reg="Oligowithius">Oligowithius</tp:taxon-name-part><tp:taxon-name-part taxon-name-part-type="species" reg="achagua">achagua</tp:taxon-name-part></tp:taxon-name></italic> sp. nov. <bold>E</bold> male paratype (<named-content xmlns:xlink="http://www.w3.org/1999/xlink" content-type="dwc:institutional_code" xlink:title="Arachnology collection at the Instituto de Ciencias Naturales-Universidad Nacional de Colombia" xlink:href="http://grbio.org/institution/universidad-nacional-de-colombia" xlink:type="simple">ICN-Aps</named-content>-388) <bold>F</bold> male holotype (<named-content xmlns:xlink="http://www.w3.org/1999/xlink" content-type="dwc:institutional_code" xlink:title="Arachnology collection at the Instituto de Ciencias Naturales-Universidad Nacional de Colombia" xlink:href="http://grbio.org/institution/universidad-nacional-de-colombia" xlink:type="simple">ICN-Aps</named-content>-388). Scale bars: 0.1 mm (<bold>A–C, E, F</bold>); 0.05 mm (<bold>D</bold>).</p></caption><graphic xmlns:xlink="http://www.w3.org/1999/xlink" xlink:href="zookeys-1184-301_article-106698__-g009.jpg" position="float" orientation="portrait" xlink:type="simple" id="oo_940878.jpg"><uri content-type="original_file" xlink:type="simple">https://binary.pensoft.net/fig/940878</uri></graphic></fig></tp:treatment-sec><ref-list><ref id="B23"><mixed-citation xmlns:xlink="http://www.w3.org/1999/xlink" xlink:type="simple"><person-group><name name-style="western"><surname>Romero-Ortiz</surname><given-names>C</given-names></name><name name-style="western"><surname>Sarmiento</surname><given-names>CE</given-names></name></person-group> (<year>2021</year>) <article-title>A comparative study of the male genitalia of the <tp:taxon-name><tp:taxon-name-part taxon-name-part-type="tribe">Cacodemoniini</tp:taxon-name-part></tp:taxon-name> (<tp:taxon-name><tp:taxon-name-part taxon-name-part-type="order">Pseudoscorpiones</tp:taxon-name-part></tp:taxon-name>: <tp:taxon-name><tp:taxon-name-part taxon-name-part-type="family">Withiidae</tp:taxon-name-part></tp:taxon-name>).</article-title><source>The Journal of Arachnology</source><volume>49</volume>(<issue>1</issue>): <fpage>108</fpage>–<lpage>121</lpage>. <ext-link xlink:href="10.1636/JoA-S-19-068" ext-link-type="doi" xlink:type="simple">https://doi.org/10.1636/JoA-S-19-068</ext-link></mixed-citation></ref></ref-list></tp:taxon-treatment>
