# Supplementary material for: ﻿A new genus and five new species of pseudoscorpions (Arachnida, Pseudoscorpiones, Withiidae) from Colombia
Source: Zookeys. 2023 Nov 22;1184:301–26. doi: 10.3897/zookeys.1184.106698 (PMC10688512; doi:10.3897/zookeys.1184.106698)
Supplement: XML Treatment for Cystowithius ankeri [file zookeys.1184.106698-treatment6.xml]

<!DOCTYPE tp:taxon-treatment
  PUBLIC "-//TaxonX//DTD Taxonomic Treatment Publishing DTD v0 20100105//EN" "tax-treatment-NSO.dtd">
<tp:taxon-treatment xmlns:tp="http://www.plazi.org/taxpub"><tp:treatment-meta><kwd-group><label>Taxon classification</label><kwd>
                <named-content content-type="kingdom">Animalia</named-content>
              </kwd><kwd>
                <named-content content-type="order">Pseudoscorpiones</named-content>
              </kwd><kwd>
                <named-content content-type="family">Withiidae</named-content>
              </kwd></kwd-group><mixed-citation publication-type="journal"><person-group><name><surname>Romero-Ortiz</surname><given-names>Catalina</given-names></name><name><surname>Sarmiento</surname><given-names>Carlos E.</given-names></name><name><surname>Harvey</surname><given-names>Mark S.</given-names></name></person-group><article-title>﻿A new genus and five new species of pseudoscorpions (<tp:taxon-name><tp:taxon-name-part taxon-name-part-type="class">Arachnida</tp:taxon-name-part></tp:taxon-name>, <tp:taxon-name><tp:taxon-name-part taxon-name-part-type="order">Pseudoscorpiones</tp:taxon-name-part></tp:taxon-name>, <tp:taxon-name><tp:taxon-name-part taxon-name-part-type="family">Withiidae</tp:taxon-name-part></tp:taxon-name>) from Colombia</article-title><source>Zookeys</source><day>22</day><month>11</month><year>2023</year><volume>1184</volume><fpage>301</fpage><lpage>326</lpage><pub-id pub-id-type="doi">10.3897/zookeys.1184.106698</pub-id></mixed-citation></tp:treatment-meta><tp:nomenclature><label>﻿</label><tp:taxon-name>
              <object-id xmlns:xlink="http://www.w3.org/1999/xlink" content-type="arpha" xlink:type="simple">A576862B-679E-599E-903F-BE3FC41BBD1B</object-id>
              <tp:taxon-name-part taxon-name-part-type="genus" reg="Cystowithius">Cystowithius</tp:taxon-name-part>
              <tp:taxon-name-part taxon-name-part-type="species" reg="ankeri">ankeri</tp:taxon-name-part>
            </tp:taxon-name><tp:taxon-authority>Garcia &amp; Romero-Ortiz, 2021</tp:taxon-authority><xref ref-type="fig" rid="F2">Figs 2</xref><xref ref-type="fig" rid="F6">, 6</xref><tp:nomenclature-citation-list><tp:nomenclature-citation><tp:taxon-name>
                  <tp:taxon-name-part taxon-name-part-type="genus" reg="Cystowithius">Cystowithius</tp:taxon-name-part>
                  <tp:taxon-name-part taxon-name-part-type="species" reg="ankeri">ankeri</tp:taxon-name-part>
                </tp:taxon-name><comment>Garcia &amp; Romero-Ortiz, 2021: 2–5, figs 1–12, 15.</comment></tp:nomenclature-citation></tp:nomenclature-citation-list></tp:nomenclature><tp:treatment-sec sec-type="material" id="SECID0ELNBG"><title>Material examined.</title><p>Colombia • 3 ♂, 3 ♀; Cundinamarca, San Antonio del Tequendama, Parque Natural Chicaque; <named-content xmlns:xlink="http://www.w3.org/1999/xlink" content-type="dwc:verbatimCoordinates" xlink:type="simple"><named-content content-type="geo-json" specific-use="{&#34;type&#34;:&#34;Point&#34;,&#34;coordinates&#34;:[-74.315333,4.614250]}" id="NCID0EUNBG" xlink:type="simple">04°36'51.3"N, 74°18'55.2"W</named-content></named-content>; 2600 m; 1 Jun. 2009; F. Helbig leg.; on canopy log at 25 m height, manual capture; <named-content xmlns:xlink="http://www.w3.org/1999/xlink" content-type="dwc:institutional_code" xlink:title="Instituto de Ciencias Naturales – Universidad Nacional de Colombia" xlink:href="http://grbio.org/institution/universidad-nacional-de-colombia" xlink:type="simple">ICN-APs</named-content>-298.</p></tp:treatment-sec><tp:treatment-sec sec-type="remarks" id="SECID0E4NBG"><title>Remarks.</title><p>Although these specimens were collected 320 km from the type locality in Caldas Department, we refer them to the species <italic><tp:taxon-name><tp:taxon-name-part taxon-name-part-type="genus" reg="Cystowithius">C.</tp:taxon-name-part><tp:taxon-name-part taxon-name-part-type="species" reg="ankeri">ankeri</tp:taxon-name-part></tp:taxon-name></italic>. They have similar pedipalp proportions; however, their patches of glandular setae are different. The holotype of <italic><tp:taxon-name><tp:taxon-name-part taxon-name-part-type="genus" reg="Cystowithius">C.</tp:taxon-name-part><tp:taxon-name-part taxon-name-part-type="species" reg="ankeri">ankeri</tp:taxon-name-part></tp:taxon-name></italic> has two small patches in sternite VIII, and those examined here have one long patch of setae (Fig. <xref ref-type="fig" rid="F6">6A, C</xref>). We ascribe this characteristic to intraspecific variation.</p><fig id="F6" position="float" orientation="portrait"><object-id xmlns:xlink="http://www.w3.org/1999/xlink" content-type="doi" xlink:type="simple">10.3897/zookeys.1184.106698.figure6</object-id><object-id xmlns:xlink="http://www.w3.org/1999/xlink" content-type="arpha" xlink:type="simple">F5A2D9E8-AC31-5601-B2F0-D2DB28F20394</object-id><label>Figure 6.</label><caption><p><italic><tp:taxon-name><tp:taxon-name-part taxon-name-part-type="genus" reg="Cystowithius">Cystowithius</tp:taxon-name-part><tp:taxon-name-part taxon-name-part-type="species" reg="ankeri">ankeri</tp:taxon-name-part></tp:taxon-name></italic> García &amp; Romero-Ortiz, 2021 (male, <named-content xmlns:xlink="http://www.w3.org/1999/xlink" content-type="dwc:institutional_code" xlink:title="Arachnology collection at the Instituto de Ciencias Naturales-Universidad Nacional de Colombia" xlink:href="http://grbio.org/institution/universidad-nacional-de-colombia" xlink:type="simple">ICN-Aps</named-content>-298) <bold>A</bold> abdomen sternites <bold>B</bold> rallum <bold>C</bold> patch of glandular setae on sternite VIII. Scale bars: 0.1 mm (<bold>A</bold>); 0.0125 mm (<bold>B, C</bold>).</p></caption><graphic xmlns:xlink="http://www.w3.org/1999/xlink" xlink:href="zookeys-1184-301_article-106698__-g006.jpg" position="float" orientation="portrait" xlink:type="simple" id="oo_940875.jpg"><uri content-type="original_file" xlink:type="simple">https://binary.pensoft.net/fig/940875</uri></graphic></fig></tp:treatment-sec><tp:treatment-sec><!--Section generated to contain objects referenced in tp:taxon-treatment.--><fig id="F2" position="float" orientation="portrait"><object-id xmlns:xlink="http://www.w3.org/1999/xlink" content-type="doi" xlink:type="simple">10.3897/zookeys.1184.106698.figure2</object-id><object-id xmlns:xlink="http://www.w3.org/1999/xlink" content-type="arpha" xlink:type="simple">B6BD666B-1EA3-5A69-ACB0-02CB31164B6F</object-id><label>Figure 2.</label><caption><p>Distribution of the new species and the new record of <tp:taxon-name><tp:taxon-name-part taxon-name-part-type="family">Withiidae</tp:taxon-name-part></tp:taxon-name> from Colombia.</p></caption><graphic xmlns:xlink="http://www.w3.org/1999/xlink" xlink:href="zookeys-1184-301_article-106698__-g002.jpg" position="float" orientation="portrait" xlink:type="simple" id="oo_940871.jpg"><uri content-type="original_file" xlink:type="simple">https://binary.pensoft.net/fig/940871</uri></graphic></fig></tp:treatment-sec></tp:taxon-treatment>
