# Supplementary material for: ﻿A new genus and five new species of pseudoscorpions (Arachnida, Pseudoscorpiones, Withiidae) from Colombia
Source: Zookeys. 2023 Nov 22;1184:301–26. doi: 10.3897/zookeys.1184.106698 (PMC10688512; doi:10.3897/zookeys.1184.106698)
Supplement: XML Treatment for Parawithius [file zookeys.1184.106698-treatment7.xml]

<!DOCTYPE tp:taxon-treatment
  PUBLIC "-//TaxonX//DTD Taxonomic Treatment Publishing DTD v0 20100105//EN" "tax-treatment-NSO.dtd">
<tp:taxon-treatment xmlns:tp="http://www.plazi.org/taxpub"><tp:treatment-meta><kwd-group><label>Taxon classification</label><kwd>
                <named-content content-type="kingdom">Animalia</named-content>
              </kwd><kwd>
                <named-content content-type="order">Pseudoscorpiones</named-content>
              </kwd><kwd>
                <named-content content-type="family">Withiidae</named-content>
              </kwd></kwd-group><mixed-citation publication-type="journal"><person-group><name><surname>Romero-Ortiz</surname><given-names>Catalina</given-names></name><name><surname>Sarmiento</surname><given-names>Carlos E.</given-names></name><name><surname>Harvey</surname><given-names>Mark S.</given-names></name></person-group><article-title>﻿A new genus and five new species of pseudoscorpions (<tp:taxon-name><tp:taxon-name-part taxon-name-part-type="class">Arachnida</tp:taxon-name-part></tp:taxon-name>, <tp:taxon-name><tp:taxon-name-part taxon-name-part-type="order">Pseudoscorpiones</tp:taxon-name-part></tp:taxon-name>, <tp:taxon-name><tp:taxon-name-part taxon-name-part-type="family">Withiidae</tp:taxon-name-part></tp:taxon-name>) from Colombia</article-title><source>Zookeys</source><day>22</day><month>11</month><year>2023</year><volume>1184</volume><fpage>301</fpage><lpage>326</lpage><pub-id pub-id-type="doi">10.3897/zookeys.1184.106698</pub-id></mixed-citation></tp:treatment-meta><tp:nomenclature><label>﻿Genus</label><tp:taxon-name>
              <object-id xmlns:xlink="http://www.w3.org/1999/xlink" content-type="arpha" xlink:type="simple">FEC9B230-5BFA-59C5-98C4-A5EA372A5B16</object-id>
              <tp:taxon-name-part taxon-name-part-type="genus" reg="Parawithius">Parawithius</tp:taxon-name-part>
            </tp:taxon-name><tp:taxon-authority>Chamberlin, 1931</tp:taxon-authority><tp:nomenclature-citation-list><tp:nomenclature-citation><tp:taxon-name>
                  <tp:taxon-name-part taxon-name-part-type="genus" reg="Parawithius">Parawithius</tp:taxon-name-part>
                </tp:taxon-name><comment>Chamberlin, 1931a: 292; <xref ref-type="bibr" rid="B3">Beier 1932</xref>: 212; <xref ref-type="bibr" rid="B6">Beier 1959</xref>: 216; <xref ref-type="bibr" rid="B15">Harvey 2004</xref>: 437.</comment></tp:nomenclature-citation></tp:nomenclature-citation-list></tp:nomenclature><tp:treatment-sec sec-type="type species" id="SECID0EYYBG"><title>Type species.</title><p><italic><tp:taxon-name><tp:taxon-name-part taxon-name-part-type="genus" reg="Chelifer">Chelifer</tp:taxon-name-part><tp:taxon-name-part taxon-name-part-type="species" reg="nobilis">nobilis</tp:taxon-name-part></tp:taxon-name></italic> With, 1908, by original designation.</p></tp:treatment-sec><tp:treatment-sec sec-type="diagnosis" id="SECID0EJZBG"><title>Diagnosis.</title><p>See <xref ref-type="bibr" rid="B15">Harvey (2004)</xref>.</p></tp:treatment-sec><tp:treatment-sec sec-type="remarks" id="SECID0ETZBG"><title>Remarks.</title><p><xref ref-type="bibr" rid="B15">Harvey (2004)</xref> delimited the genus <italic><tp:taxon-name><tp:taxon-name-part taxon-name-part-type="genus" reg="Parawithius">Parawithius</tp:taxon-name-part></tp:taxon-name></italic> to include three South American species: <italic><tp:taxon-name><tp:taxon-name-part taxon-name-part-type="genus" reg="Parawithius">P.</tp:taxon-name-part><tp:taxon-name-part taxon-name-part-type="species" reg="nobilis">nobilis</tp:taxon-name-part></tp:taxon-name></italic> (With, 1908) from Colombia, and <italic><tp:taxon-name><tp:taxon-name-part taxon-name-part-type="genus" reg="Parawithius">P.</tp:taxon-name-part><tp:taxon-name-part taxon-name-part-type="species" reg="pseudorufus">pseudorufus</tp:taxon-name-part></tp:taxon-name></italic> Beier, 1932 and <italic><tp:taxon-name><tp:taxon-name-part taxon-name-part-type="genus" reg="Parawithius">P.</tp:taxon-name-part><tp:taxon-name-part taxon-name-part-type="species" reg="iunctus">iunctus</tp:taxon-name-part></tp:taxon-name></italic> Beier, 1932 from Paraguay. We add a further species from Colombia below.</p></tp:treatment-sec><ref-list><ref id="B3"><mixed-citation xmlns:xlink="http://www.w3.org/1999/xlink" xlink:type="simple"><person-group><name name-style="western"><surname>Beier</surname><given-names>M</given-names></name></person-group> (<year>1932</year>) <tp:taxon-name><tp:taxon-name-part taxon-name-part-type="order">Pseudoscorpionidea</tp:taxon-name-part></tp:taxon-name> II. Subord. C. Cheliferinea. Tierreich 58: [i–xxi,] 1–294. <ext-link xlink:href="10.1515/9783111385402" ext-link-type="doi" xlink:type="simple">https://doi.org/10.1515/9783111385402</ext-link></mixed-citation></ref><ref id="B6"><mixed-citation xmlns:xlink="http://www.w3.org/1999/xlink" xlink:type="simple"><person-group><name name-style="western"><surname>Beier</surname><given-names>M</given-names></name></person-group> (<year>1959</year>) <article-title>Zur Kenntnis der Pseudoscorpioniden-Fauna des Andengebietes.</article-title><source>Beiträge zur Neotropischen Fauna</source><volume>1</volume>(<issue>3</issue>): <fpage>185</fpage>–<lpage>228</lpage>. <ext-link xlink:href="10.1080/01650525909380614" ext-link-type="doi" xlink:type="simple">https://doi.org/10.1080/01650525909380614</ext-link></mixed-citation></ref><ref id="B15"><mixed-citation xmlns:xlink="http://www.w3.org/1999/xlink" xlink:type="simple"><person-group><name name-style="western"><surname>Harvey</surname><given-names>MS</given-names></name></person-group> (<year>2004</year>) <article-title>Remarks on the New World pseudoscorpion genera <italic><tp:taxon-name><tp:taxon-name-part taxon-name-part-type="genus">Parawithius</tp:taxon-name-part></tp:taxon-name></italic> and <italic><tp:taxon-name><tp:taxon-name-part taxon-name-part-type="genus">Victorwithius</tp:taxon-name-part></tp:taxon-name></italic>, with a new genus bearing a remarkable sternal modification (Pseudo­scorpiones, <tp:taxon-name><tp:taxon-name-part taxon-name-part-type="family">Withiidae</tp:taxon-name-part></tp:taxon-name>).</article-title><source>The Journal of Arachnology</source><volume>32</volume>(<issue>3</issue>): <fpage>436</fpage>–<lpage>456</lpage>. <ext-link xlink:href="10.1636/S03-48" ext-link-type="doi" xlink:type="simple">https://doi.org/10.1636/S03-48</ext-link></mixed-citation></ref></ref-list></tp:taxon-treatment>
