# Supplementary material for: ﻿A new genus and five new species of pseudoscorpions (Arachnida, Pseudoscorpiones, Withiidae) from Colombia
Source: Zookeys. 2023 Nov 22;1184:301–26. doi: 10.3897/zookeys.1184.106698 (PMC10688512; doi:10.3897/zookeys.1184.106698)
Supplement: XML Treatment for Parawithius bromelicola [file zookeys.1184.106698-treatment8.xml]

<!DOCTYPE tp:taxon-treatment
  PUBLIC "-//TaxonX//DTD Taxonomic Treatment Publishing DTD v0 20100105//EN" "tax-treatment-NSO.dtd">
<tp:taxon-treatment xmlns:tp="http://www.plazi.org/taxpub"><tp:treatment-meta><kwd-group><label>Taxon classification</label><kwd>
                <named-content content-type="kingdom">Animalia</named-content>
              </kwd><kwd>
                <named-content content-type="order">Pseudoscorpiones</named-content>
              </kwd><kwd>
                <named-content content-type="family">Withiidae</named-content>
              </kwd></kwd-group><mixed-citation publication-type="journal"><person-group><name><surname>Romero-Ortiz</surname><given-names>Catalina</given-names></name><name><surname>Sarmiento</surname><given-names>Carlos E.</given-names></name><name><surname>Harvey</surname><given-names>Mark S.</given-names></name></person-group><article-title>﻿A new genus and five new species of pseudoscorpions (<tp:taxon-name><tp:taxon-name-part taxon-name-part-type="class">Arachnida</tp:taxon-name-part></tp:taxon-name>, <tp:taxon-name><tp:taxon-name-part taxon-name-part-type="order">Pseudoscorpiones</tp:taxon-name-part></tp:taxon-name>, <tp:taxon-name><tp:taxon-name-part taxon-name-part-type="family">Withiidae</tp:taxon-name-part></tp:taxon-name>) from Colombia</article-title><source>Zookeys</source><day>22</day><month>11</month><year>2023</year><volume>1184</volume><fpage>301</fpage><lpage>326</lpage><pub-id pub-id-type="doi">10.3897/zookeys.1184.106698</pub-id></mixed-citation></tp:treatment-meta><tp:nomenclature><label>﻿</label><tp:taxon-name>
              <object-id xmlns:xlink="http://www.w3.org/1999/xlink" content-type="arpha" xlink:type="simple">6062828A-DDB6-5E4B-BC56-5D0DBD10AC0E</object-id>
              <tp:taxon-name-part taxon-name-part-type="genus" reg="Parawithius">Parawithius</tp:taxon-name-part>
              <tp:taxon-name-part taxon-name-part-type="species" reg="bromelicola">bromelicola</tp:taxon-name-part>
              <object-id xmlns:xlink="http://www.w3.org/1999/xlink" content-type="zoobank" xlink:type="simple">https://zoobank.org/A1720398-A29E-4F9E-8E8E-6D9DD9EDFB71</object-id>
            </tp:taxon-name><tp:taxon-status xmlns:xlink="http://www.w3.org/1999/xlink" xlink:type="simple">sp. nov.</tp:taxon-status><xref ref-type="fig" rid="F1">Figs 1C</xref><xref ref-type="fig" rid="F2">, 2</xref><xref ref-type="fig" rid="F7">, 7</xref><xref ref-type="fig" rid="F9">, 9B</xref></tp:nomenclature><tp:treatment-sec sec-type="material" id="SECID0E53BG"><title>Material examined.</title><p><bold><italic>Holotype</italic>.</bold> Colombia • ♂; Cundinamarca, Cogua, Embalse del Neusa Tausa, Llano Grande; [<named-content xmlns:xlink="http://www.w3.org/1999/xlink" content-type="dwc:verbatimCoordinates" xlink:type="simple"><named-content content-type="geo-json" specific-use="{&#34;type&#34;:&#34;Point&#34;,&#34;coordinates&#34;:[-73.898278,5.192750]}" id="NCID0EM4BG" xlink:type="simple">5°11'33.9"N, 73°53'53.8"W</named-content></named-content>]; 2900 m; 7 Mar. 2004; AL Leon leg.; under tree bark; <named-content xmlns:xlink="http://www.w3.org/1999/xlink" content-type="dwc:institutional_code" xlink:title="Instituto de Ciencias Naturales – Universidad Nacional de Colombia" xlink:href="http://grbio.org/institution/universidad-nacional-de-colombia" xlink:type="simple">ICN-APs</named-content>-082.</p><p><bold><italic>Paratypes</italic>.</bold> Colombia • 1 ♂; Cundinamarca, same data as for the holotype. • 1 ♀, 1 ♂; Sesquilé, Camino al Cerro de Las Tres Viejas; <named-content xmlns:xlink="http://www.w3.org/1999/xlink" content-type="dwc:verbatimCoordinates" xlink:type="simple"><named-content content-type="geo-json" specific-use="{&#34;type&#34;:&#34;Point&#34;,&#34;coordinates&#34;:[-73.786944,5.038056]}" id="NCID0E64BG" xlink:type="simple">5°02'17.0"N, 73°47'13.0"W</named-content></named-content>; 2740 m; 8 Sep. 2019; C. Romero-Ortiz, F. Garcia, J.J. Lagos, A. Carvajal, D. Mayorga-Ch leg.; on bromeliad; <named-content xmlns:xlink="http://www.w3.org/1999/xlink" content-type="dwc:institutional_code" xlink:title="Instituto de Ciencias Naturales – Universidad Nacional de Colombia" xlink:href="http://grbio.org/institution/universidad-nacional-de-colombia" xlink:type="simple">ICN-APs</named-content>-836.</p><p><bold><italic>Other material</italic>.</bold> Colombia • 1 ♀; Santander, Málaga, Vda. Buenavista, km 7 vía Bucaramanga; <named-content xmlns:xlink="http://www.w3.org/1999/xlink" content-type="dwc:verbatimCoordinates" xlink:type="simple"><named-content content-type="geo-json" specific-use="{&#34;type&#34;:&#34;Point&#34;,&#34;coordinates&#34;:[-72.747944,6.706583]}" id="NCID0ES5BG" xlink:type="simple">6°42'23.7"N, 72°44'52.6"W</named-content></named-content>; 2620 m; 1 Jan. 2020; C. Romero-Ortiz, J.J. Lagos leg.; on bromeliad under “Loqueto” tree <italic><tp:taxon-name><tp:taxon-name-part taxon-name-part-type="genus" reg="Escallonia">Escallonia</tp:taxon-name-part><tp:taxon-name-part taxon-name-part-type="species" reg="pendula">pendula</tp:taxon-name-part></tp:taxon-name></italic> (Ruiz &amp; Pav.) Pers.; <named-content xmlns:xlink="http://www.w3.org/1999/xlink" content-type="dwc:institutional_code" xlink:title="Instituto de Ciencias Naturales – Universidad Nacional de Colombia" xlink:href="http://grbio.org/institution/universidad-nacional-de-colombia" xlink:type="simple">ICN-APs</named-content>-847.</p></tp:treatment-sec><tp:treatment-sec sec-type="diagnosis" id="SECID0EG6BG"><title>Diagnosis.</title><p><italic><tp:taxon-name><tp:taxon-name-part taxon-name-part-type="genus" reg="Parawithius">Parawithius</tp:taxon-name-part><tp:taxon-name-part taxon-name-part-type="species" reg="bromelicola">bromelicola</tp:taxon-name-part></tp:taxon-name></italic> sp. nov. can be separated from <italic><tp:taxon-name><tp:taxon-name-part taxon-name-part-type="genus" reg="Parawithius">P.</tp:taxon-name-part><tp:taxon-name-part taxon-name-part-type="species" reg="nobilis">nobilis</tp:taxon-name-part></tp:taxon-name></italic> (With, 1908) by the stouter pedipalpal segments (i.e. patella 3.36–3.44× longer than broad compared with 3.24–3.30× longer than broad, and the chela without pedicel 3.39–3.47× longer than broad, compared to 3.58–3.85× longer than broad); the extension of the strongly clavate setae on the dorsal surface of fixed chelal finger (i.e., distal to <italic><abbrev xmlns:xlink="http://www.w3.org/1999/xlink" xlink:title="interior terminal" id="ABBRID0EEAAI" xlink:type="simple">it</abbrev></italic> and <italic><abbrev xmlns:xlink="http://www.w3.org/1999/xlink" xlink:title="exterior sub-terminal" id="ABBRID0EJAAI" xlink:type="simple">est</abbrev></italic> compared to proximal to <italic><abbrev xmlns:xlink="http://www.w3.org/1999/xlink" xlink:title="interior terminal" id="ABBRID0EOAAI" xlink:type="simple">it</abbrev></italic> and <italic><abbrev xmlns:xlink="http://www.w3.org/1999/xlink" xlink:title="exterior sub-terminal" id="ABBRID0ETAAI" xlink:type="simple">est</abbrev></italic>); from <italic><tp:taxon-name><tp:taxon-name-part taxon-name-part-type="genus" reg="Parawithius">P.</tp:taxon-name-part><tp:taxon-name-part taxon-name-part-type="species" reg="iunctus">iunctus</tp:taxon-name-part></tp:taxon-name></italic> Beier, 1932 and <italic><tp:taxon-name><tp:taxon-name-part taxon-name-part-type="genus" reg="Parawithius">P.</tp:taxon-name-part><tp:taxon-name-part taxon-name-part-type="species" reg="pseudorufus">pseudorufus</tp:taxon-name-part></tp:taxon-name></italic> Beier, 1932 by the presence of pale spots on the carapace metazone, in addition to the size of chelal fingers compared to the palpal hand (i.e. fingers shorter to the hand in <italic><tp:taxon-name><tp:taxon-name-part taxon-name-part-type="genus" reg="Parawithius">P.</tp:taxon-name-part><tp:taxon-name-part taxon-name-part-type="species" reg="bromelicola">bromelicola</tp:taxon-name-part></tp:taxon-name></italic> sp. nov., <italic><tp:taxon-name><tp:taxon-name-part taxon-name-part-type="genus" reg="Parawithius">P.</tp:taxon-name-part><tp:taxon-name-part taxon-name-part-type="species" reg="nobilis">nobilis</tp:taxon-name-part></tp:taxon-name></italic>, and <italic><tp:taxon-name><tp:taxon-name-part taxon-name-part-type="genus" reg="Parawithius">P.</tp:taxon-name-part><tp:taxon-name-part taxon-name-part-type="species" reg="iunctus">iunctus</tp:taxon-name-part></tp:taxon-name></italic> and longer in <italic><tp:taxon-name><tp:taxon-name-part taxon-name-part-type="genus" reg="Parawithius">P.</tp:taxon-name-part><tp:taxon-name-part taxon-name-part-type="species" reg="pseudorufus">pseudorufus</tp:taxon-name-part></tp:taxon-name></italic>).</p></tp:treatment-sec><tp:treatment-sec sec-type="description" id="SECID0EZCAI"><title>Description.</title><p><bold>Adults. <italic>Color</italic></bold>: yellowish brown, carapace darker than body, carapace metazone with paired pale spots; pedipalps reddish brown, uniform in color, very granulated; tergites yellow-brown; big leg segments darker at posterior margin (Fig. <xref ref-type="fig" rid="F1">1C</xref>).</p><p><bold><italic>Dimensions</italic></bold> (mm): male: holotype (followed by male paratypes): body length 2.46 (2.58, 2.46). Pedipalps: trochanter 0.38/0.21 (0.37/0.23, 0.38/0.22), femur 0.83/0.19 (0.84/0.19, 0.77/0.18), patella 0.74/0.22 (0.75/0.22, 0.71/0.21), chela (with pedicel) 1.18/0.30 (1.24/0.31, 1.12/0.30), chela (without pedicel) 1.14 (1.18, 1.06), hand (without pedicel) length 0.59 (0.57, 0.53), movable finger length 0.56 (0.60, 0.53). Chelicera 0.21, movable finger length 0.17. Carapace 0.82/0.58 (0.85/0.72, 0.82/0.74); eyespot diameter 0.07. Leg I: femur 0.16/0.16, patella 0.33/0.14, tibia 0.35/0.10, tarsus 0.32/0.06. Leg IV: femur + patella 0.66/0.19, tibia 0.51/0.12, tarsus 0.37/0.07, TS 0.73.</p><p><bold>Female</bold>: paratype (followed by female other material): body length 2.68 (2.70). Pedipalps: trochanter 0.41/0.23 (0.36/0.21), femur 0.78/0.21 (0.73/0.18), patella 0.74/0.23 (0.67/0.19), chela (with pedicel) 1.24/0.35 (1.14/0.30), chela (without pedicel) 1.16 (1.08), hand (without pedicel) length 0.59 (0.57), movable finger length 0.60 (0.49). Carapace 0.88/0.68 (0.74/0.64) (width at medial area).</p><p><bold><italic>Carapace</italic></bold> (Fig. <xref ref-type="fig" rid="F7">7A</xref>): 1.42× (1.18–1.11) (♂), 1.29× (1.16) (♀) × longer than broad; lateral margins convex, not posteriorly widened; with two non-corneate eyes; with 59 (♂) setae, including four (♂) near anterior margin, seven (♂) near posterior margin, 16 in the medial zone and 36 in the anterior region; with two distinct furrows; posterior furrow slightly closer to posterior carapace margin than to median furrow (Fig. <xref ref-type="fig" rid="F7">7A</xref>).</p><fig id="F7" position="float" orientation="portrait"><object-id xmlns:xlink="http://www.w3.org/1999/xlink" content-type="doi" xlink:type="simple">10.3897/zookeys.1184.106698.figure7</object-id><object-id xmlns:xlink="http://www.w3.org/1999/xlink" content-type="arpha" xlink:type="simple">D9011451-566D-58FA-8663-11E655E6421B</object-id><label>Figure 7.</label><caption><p><italic><tp:taxon-name><tp:taxon-name-part taxon-name-part-type="genus" reg="Parawithius">Parawithius</tp:taxon-name-part><tp:taxon-name-part taxon-name-part-type="species" reg="bromelicola">bromelicola</tp:taxon-name-part></tp:taxon-name></italic> sp. Nov. (male holotype, <named-content xmlns:xlink="http://www.w3.org/1999/xlink" content-type="dwc:institutional_code" xlink:title="Arachnology collection at the Instituto de Ciencias Naturales-Universidad Nacional de Colombia" xlink:href="http://grbio.org/institution/universidad-nacional-de-colombia" xlink:type="simple">ICN-Aps</named-content>-082) <bold>A</bold> carapace <bold>B</bold> chelicera <bold>C</bold> rallum <bold>D</bold> right chela <bold>E</bold> left leg I <bold>F</bold> left leg IV <bold>G</bold> left pedipalp <bold>H</bold> right chelal fingers (arrows show sense-spots) <bold>I</bold> rallum. Abbreviations: Pedipalp movable finger: <bold><italic>b</italic></bold> = basal; <bold><italic><abbrev xmlns:xlink="http://www.w3.org/1999/xlink" xlink:title="sub-basal" id="ABBRID0EPFAI" xlink:type="simple">sb</abbrev></italic></bold> = sub-basal; <bold><italic><abbrev xmlns:xlink="http://www.w3.org/1999/xlink" xlink:title="sub-terminal" id="ABBRID0EVFAI" xlink:type="simple">st</abbrev></italic></bold> = sub-terminal; <bold><italic>t</italic></bold> = terminal; fixed finger: <bold><italic><abbrev xmlns:xlink="http://www.w3.org/1999/xlink" xlink:title="exterior basal" id="ABBRID0E5FAI" xlink:type="simple">eb</abbrev></italic></bold> = exterior basal; <bold><italic><abbrev xmlns:xlink="http://www.w3.org/1999/xlink" xlink:title="exterior sub-basal" id="ABBRID0EEGAI" xlink:type="simple">esb</abbrev></italic></bold> = exterior sub-basal; <bold><italic><abbrev xmlns:xlink="http://www.w3.org/1999/xlink" xlink:title="exterior sub-terminal" id="ABBRID0EKGAI" xlink:type="simple">est</abbrev></italic></bold> = exterior sub-terminal; <bold><italic><abbrev xmlns:xlink="http://www.w3.org/1999/xlink" xlink:title="exterior terminal" id="ABBRID0EQGAI" xlink:type="simple">et</abbrev></italic></bold> = exterior terminal; <bold><italic><abbrev xmlns:xlink="http://www.w3.org/1999/xlink" xlink:title="interior basal" id="ABBRID0EWGAI" xlink:type="simple">ib</abbrev></italic></bold> = interior basal; <bold><italic><abbrev xmlns:xlink="http://www.w3.org/1999/xlink" xlink:title="interior sub-basal" id="ABBRID0E3GAI" xlink:type="simple">isb</abbrev></italic></bold> = interior sub-basal; <bold><italic><abbrev xmlns:xlink="http://www.w3.org/1999/xlink" xlink:title="interior sub-terminal" id="ABBRID0ECHAI" xlink:type="simple">ist</abbrev></italic></bold> = interior sub-terminal; <bold><italic><abbrev xmlns:xlink="http://www.w3.org/1999/xlink" xlink:title="interior terminal" id="ABBRID0EIHAI" xlink:type="simple">it</abbrev></italic></bold> = interior terminal. Cheliceral setae: <bold><italic>b</italic></bold> = basal seta; <bold><italic><abbrev xmlns:xlink="http://www.w3.org/1999/xlink" xlink:title="exterior seta" id="ABBRID0ERHAI" xlink:type="simple">es</abbrev></italic></bold> = exterior seta; <bold><italic><abbrev xmlns:xlink="http://www.w3.org/1999/xlink" xlink:title="interior seta" id="ABBRID0EXHAI" xlink:type="simple">is</abbrev></italic></bold> = interior seta; <bold><italic><abbrev xmlns:xlink="http://www.w3.org/1999/xlink" xlink:title="laminal seta" id="ABBRID0E4HAI" xlink:type="simple">ls</abbrev></italic></bold> = laminal seta. Scale bars: 0.5 mm (<bold>G</bold>); 0.1 mm (<bold>A, D–F, H</bold>); 0.05 mm (<bold>B</bold>); 0.0125 mm (<bold>C, I</bold>).</p></caption><graphic xmlns:xlink="http://www.w3.org/1999/xlink" xlink:href="zookeys-1184-301_article-106698__-g007.jpg" position="float" orientation="portrait" xlink:type="simple" id="oo_940876.jpg"><uri content-type="original_file" xlink:type="simple">https://binary.pensoft.net/fig/940876</uri></graphic></fig><fig id="F8" position="float" orientation="portrait"><object-id xmlns:xlink="http://www.w3.org/1999/xlink" content-type="doi" xlink:type="simple">10.3897/zookeys.1184.106698.figure8</object-id><object-id xmlns:xlink="http://www.w3.org/1999/xlink" content-type="arpha" xlink:type="simple">F886D960-0C52-5FDC-8D0C-7FD3E424E565</object-id><label>Figure 8.</label><caption><p><italic><tp:taxon-name><tp:taxon-name-part taxon-name-part-type="genus" reg="Oligowithius">Oligowithius</tp:taxon-name-part><tp:taxon-name-part taxon-name-part-type="species" reg="achagua">achagua</tp:taxon-name-part></tp:taxon-name></italic> sp. nov. (male holotype, <named-content xmlns:xlink="http://www.w3.org/1999/xlink" content-type="dwc:institutional_code" xlink:title="Arachnology collection at the Instituto de Ciencias Naturales-Universidad Nacional de Colombia" xlink:href="http://grbio.org/institution/universidad-nacional-de-colombia" xlink:type="simple">ICN-Aps</named-content>-388) <bold>A</bold> carapace <bold>B</bold> chelicera <bold>C</bold> left pedipalp <bold>D</bold> abdomen, sternites <bold>E</bold> rallum <bold>F</bold> left leg I <bold>G</bold> left leg IV <bold>H</bold> right chela (arrow shows sense-spots). Abbreviations: Pedipalp movable finger: <bold><italic>b</italic></bold> = basal; <bold><italic><abbrev xmlns:xlink="http://www.w3.org/1999/xlink" xlink:title="sub-basal" id="ABBRID0E1JAI" xlink:type="simple">sb</abbrev></italic></bold> = sub-basal; <bold><italic><abbrev xmlns:xlink="http://www.w3.org/1999/xlink" xlink:title="sub-terminal" id="ABBRID0EAKAI" xlink:type="simple">st</abbrev></italic></bold> = sub-terminal; <bold><italic>t</italic></bold> = terminal; fixed finger: <bold><italic><abbrev xmlns:xlink="http://www.w3.org/1999/xlink" xlink:title="exterior basal" id="ABBRID0EJKAI" xlink:type="simple">eb</abbrev></italic></bold> = exterior basal; <bold><italic><abbrev xmlns:xlink="http://www.w3.org/1999/xlink" xlink:title="exterior sub-basal" id="ABBRID0EPKAI" xlink:type="simple">esb</abbrev></italic></bold> = exterior sub-basal; <bold><italic><abbrev xmlns:xlink="http://www.w3.org/1999/xlink" xlink:title="exterior sub-terminal" id="ABBRID0EVKAI" xlink:type="simple">est</abbrev></italic></bold> = exterior sub-terminal; <bold><italic><abbrev xmlns:xlink="http://www.w3.org/1999/xlink" xlink:title="exterior terminal" id="ABBRID0E2KAI" xlink:type="simple">et</abbrev></italic></bold> = exterior terminal; <bold><italic><abbrev xmlns:xlink="http://www.w3.org/1999/xlink" xlink:title="interior basal" id="ABBRID0EBLAI" xlink:type="simple">ib</abbrev></italic></bold> = interior basal; <bold><italic><abbrev xmlns:xlink="http://www.w3.org/1999/xlink" xlink:title="interior sub-basal" id="ABBRID0EHLAI" xlink:type="simple">isb</abbrev></italic></bold> = interior sub-basal; <bold><italic><abbrev xmlns:xlink="http://www.w3.org/1999/xlink" xlink:title="interior sub-terminal" id="ABBRID0ENLAI" xlink:type="simple">ist</abbrev></italic></bold> = interior sub-terminal; <bold><italic><abbrev xmlns:xlink="http://www.w3.org/1999/xlink" xlink:title="interior terminal" id="ABBRID0ETLAI" xlink:type="simple">it</abbrev></italic></bold> = interior terminal. Cheliceral setae: <bold><italic>b</italic></bold> = basal seta; <bold><italic><abbrev xmlns:xlink="http://www.w3.org/1999/xlink" xlink:title="exterior seta" id="ABBRID0E3LAI" xlink:type="simple">es</abbrev></italic></bold> = exterior seta; <bold><italic><abbrev xmlns:xlink="http://www.w3.org/1999/xlink" xlink:title="interior seta" id="ABBRID0ECMAI" xlink:type="simple">is</abbrev></italic></bold> = interior seta; <bold><italic><abbrev xmlns:xlink="http://www.w3.org/1999/xlink" xlink:title="laminal seta" id="ABBRID0EIMAI" xlink:type="simple">ls</abbrev></italic></bold> = laminal seta. Scale bars: 8 µm (<bold>A, C, D, F–H</bold>); 2 µm (<bold>B, E</bold>). Granulation is shown in detail on each segment in a small section but is meant to cover all the structure.</p></caption><graphic xmlns:xlink="http://www.w3.org/1999/xlink" xlink:href="zookeys-1184-301_article-106698__-g008.jpg" position="float" orientation="portrait" xlink:type="simple" id="oo_940877.jpg"><uri content-type="original_file" xlink:type="simple">https://binary.pensoft.net/fig/940877</uri></graphic></fig><p><bold><italic>Chelicera</italic></bold> (Fig. <xref ref-type="fig" rid="F7">7B</xref>): with five setae on hand, <italic><abbrev xmlns:xlink="http://www.w3.org/1999/xlink" xlink:title="sub-basal" id="ABBRID0EBNAI" xlink:type="simple">sb</abbrev></italic> and <italic>b</italic> denticulate, all others acuminate; movable finger with one subdistal seta; galea of male with three or four very small terminal rami; rallum of four blades, the most distal blade with several serrations on leading edge, other blades smooth (Fig. <xref ref-type="fig" rid="F7">7C</xref>); two dorsal lyrifissures.</p><p><bold><italic>Pedipalp</italic></bold> (Fig. <xref ref-type="fig" rid="F7">7D, G, H</xref>): trochanter, femur, patella and chelal hand granulate, chelal fingers smooth; dorsal setae clavate and denticulate; trochanter 1.81× (1.59–1.74) (♂), 1.76× (1.73) (♀), femur 4.33× (4.17–4.38) (♂), 3.77× (4.14) (♀), patella 3.44× (3.36–3.42) (♂), 3.17× (3.50) (♀), chela (with pedicel) 3.99× (3.78–3.97) (♂), 3.52× (3.85) (♀), chela (without pedicel) 3.85× (3.58–3.78) (♂), 3.29× (3.65) (♀), hand 2.0× (1.78–1.82) (♂), 1.68× (1.92) (♀)longer than broad, movable finger 0.95× (1.00–1.06) (♂), 1.01× (0.86) (♀)longer than hand. Fixed chelal finger with eight trichobothria, movable chelal finger with four trichobothria (Fig. <xref ref-type="fig" rid="F7">7D, H</xref>): <italic><abbrev xmlns:xlink="http://www.w3.org/1999/xlink" xlink:title="exterior basal" id="ABBRID0E2NAI" xlink:type="simple">eb</abbrev></italic> and <italic><abbrev xmlns:xlink="http://www.w3.org/1999/xlink" xlink:title="exterior sub-basal" id="ABBRID0EAOAI" xlink:type="simple">esb</abbrev></italic> situated basally, <italic><abbrev xmlns:xlink="http://www.w3.org/1999/xlink" xlink:title="exterior sub-terminal" id="ABBRID0EFOAI" xlink:type="simple">est</abbrev></italic> midway between <italic><abbrev xmlns:xlink="http://www.w3.org/1999/xlink" xlink:title="exterior basal" id="ABBRID0EKOAI" xlink:type="simple">eb</abbrev></italic> and the fingertip, <italic><abbrev xmlns:xlink="http://www.w3.org/1999/xlink" xlink:title="exterior terminal" id="ABBRID0EPOAI" xlink:type="simple">et</abbrev></italic> situated distally; <italic><abbrev xmlns:xlink="http://www.w3.org/1999/xlink" xlink:title="interior basal" id="ABBRID0EUOAI" xlink:type="simple">ib</abbrev></italic> and <italic><abbrev xmlns:xlink="http://www.w3.org/1999/xlink" xlink:title="interior sub-terminal" id="ABBRID0EZOAI" xlink:type="simple">ist</abbrev></italic> situated basally, <italic><abbrev xmlns:xlink="http://www.w3.org/1999/xlink" xlink:title="interior terminal" id="ABBRID0E5OAI" xlink:type="simple">it</abbrev></italic> directly behind <italic><abbrev xmlns:xlink="http://www.w3.org/1999/xlink" xlink:title="exterior sub-terminal" id="ABBRID0EDPAI" xlink:type="simple">est</abbrev></italic> and close distal to <italic><abbrev xmlns:xlink="http://www.w3.org/1999/xlink" xlink:title="interior sub-basal" id="ABBRID0EIPAI" xlink:type="simple">isb</abbrev></italic>; <italic>b</italic> and <italic><abbrev xmlns:xlink="http://www.w3.org/1999/xlink" xlink:title="sub-basal" id="ABBRID0EPPAI" xlink:type="simple">sb</abbrev></italic> situated near one another; <italic><abbrev xmlns:xlink="http://www.w3.org/1999/xlink" xlink:title="sub-terminal" id="ABBRID0EUPAI" xlink:type="simple">st</abbrev></italic> closer to <italic><abbrev xmlns:xlink="http://www.w3.org/1999/xlink" xlink:title="sub-basal" id="ABBRID0EZPAI" xlink:type="simple">sb</abbrev></italic> than to <italic>t</italic>; <italic>t</italic> parallel to <italic><abbrev xmlns:xlink="http://www.w3.org/1999/xlink" xlink:title="exterior sub-terminal" id="ABBRID0ECQAI" xlink:type="simple">est</abbrev></italic>. Venom apparatus not visible, venom ducts not visible in ♂ and ♀. Retrolateral margin of fixed finger with three sense-spots (Fig. <xref ref-type="fig" rid="F7">7H</xref>) situated distal to <italic><abbrev xmlns:xlink="http://www.w3.org/1999/xlink" xlink:title="exterior sub-basal" id="ABBRID0ELQAI" xlink:type="simple">esb</abbrev></italic> and linear in disposition. Chelal teeth very small and almost not developed or differentiated for a clear count; accessory teeth absent.</p><p><bold><italic>Coxal region</italic></bold>: coxal chaetotaxy: ♂, 10: 10: 5: 7; maxilla with 23 setae including three apical setae (one tactile setae) and one very small internal, sub-oral seta; median maxillary lyrifissure medial in position, posterior lyrifissure present.</p><p><bold><italic>Legs</italic></bold> (Fig. <xref ref-type="fig" rid="F7">7E, F</xref>): junction between femora and patellae I and II parallel as well as junction in legs III and IV; tarsal tactile seta of leg IV situated distally, 0.73× (♂) of tarsus length (Fig. <xref ref-type="fig" rid="F7">7F</xref>); two subterminal tarsal setae distal form TS arcuate and acute; arolium shorter than claws. Ratios: leg I: femur 1×, patella 2.28×, tibia 3.67×, tarsus 5.71× deeper than broad; leg IV: femur + patella 3.46×, tibia 4.27×, tarsus 5.11× deeper than broad.</p><p><bold><italic>Abdomen</italic></bold>: all tergites divided with a medial suture, with a row of spots in the middle of each hemitergite; sternites entire. Tergal chaetotaxy: ♂, 8: 9: 9: 10: 13: 13: 16: 16: 18: 12: 10 (including two tactile setae): 2; all setae foliate. Sternal chaetotaxy: ♂, 15: (2) 11 (2): (2) 13 (2): 16: 14: 16 + 21 <italic><abbrev xmlns:xlink="http://www.w3.org/1999/xlink" xlink:title="glandular setae" id="ABBRID0ENRAI" xlink:type="simple">gls</abbrev></italic>: 13 + 86 <italic><abbrev xmlns:xlink="http://www.w3.org/1999/xlink" xlink:title="glandular setae" id="ABBRID0ESRAI" xlink:type="simple">gls</abbrev></italic>: 11 + 2 <italic><abbrev xmlns:xlink="http://www.w3.org/1999/xlink" xlink:title="glandular setae" id="ABBRID0EXRAI" xlink:type="simple">gls</abbrev></italic>: 10 (including two tactile setae): 8 (including two tactile setae and some dentate): 2; sternites VII and VIII of ♂ with patches of glandular setae (Fig. <xref ref-type="fig" rid="F9">9B</xref>); setae uniseriate and acuminate; ♂ without paired invaginations on anterior margins of sternites.</p><fig id="F9" position="float" orientation="portrait"><object-id xmlns:xlink="http://www.w3.org/1999/xlink" content-type="doi" xlink:type="simple">10.3897/zookeys.1184.106698.figure9</object-id><object-id xmlns:xlink="http://www.w3.org/1999/xlink" content-type="arpha" xlink:type="simple">91F81711-8175-5EF5-8301-893F6572ADDD</object-id><label>Figure 9.</label><caption><p>Glandular setae patches of the new species <bold>A</bold><italic><tp:taxon-name><tp:taxon-name-part taxon-name-part-type="genus" reg="Paciwithius">Paciwithius</tp:taxon-name-part><tp:taxon-name-part taxon-name-part-type="species" reg="chimbilacus">chimbilacus</tp:taxon-name-part></tp:taxon-name></italic> sp. nov. (holotype, <named-content xmlns:xlink="http://www.w3.org/1999/xlink" content-type="dwc:institutional_code" xlink:title="Arachnology collection at the Instituto de Ciencias Naturales-Universidad Nacional de Colombia" xlink:href="http://grbio.org/institution/universidad-nacional-de-colombia" xlink:type="simple">ICN-Aps</named-content>-076) <bold>B</bold><italic><tp:taxon-name><tp:taxon-name-part taxon-name-part-type="genus" reg="Parawithius">Parawithius</tp:taxon-name-part><tp:taxon-name-part taxon-name-part-type="species" reg="bromelicola">bromelicola</tp:taxon-name-part></tp:taxon-name></italic> sp. nov. (holotype, <named-content xmlns:xlink="http://www.w3.org/1999/xlink" content-type="dwc:institutional_code" xlink:title="Arachnology collection at the Instituto de Ciencias Naturales-Universidad Nacional de Colombia" xlink:href="http://grbio.org/institution/universidad-nacional-de-colombia" xlink:type="simple">ICN-Aps</named-content>-082) <bold>C</bold><italic><tp:taxon-name><tp:taxon-name-part taxon-name-part-type="genus" reg="Paciwithius">Paciwithius</tp:taxon-name-part><tp:taxon-name-part taxon-name-part-type="species" reg="valduparensis">valduparensis</tp:taxon-name-part></tp:taxon-name></italic> sp. nov. (holotype, <named-content xmlns:xlink="http://www.w3.org/1999/xlink" content-type="dwc:institutional_code" xlink:title="Arachnology collection at the Instituto de Ciencias Naturales-Universidad Nacional de Colombia" xlink:href="http://grbio.org/institution/universidad-nacional-de-colombia" xlink:type="simple">ICN-Aps</named-content>-597) <bold>D</bold><italic><tp:taxon-name><tp:taxon-name-part taxon-name-part-type="genus" reg="Cystowithius">Cystowithius</tp:taxon-name-part><tp:taxon-name-part taxon-name-part-type="species" reg="florezi">florezi</tp:taxon-name-part></tp:taxon-name></italic> sp. nov. (holotype, <named-content xmlns:xlink="http://www.w3.org/1999/xlink" content-type="dwc:institutional_code" xlink:title="Arachnology collection at the Instituto de Ciencias Naturales-Universidad Nacional de Colombia" xlink:href="http://grbio.org/institution/universidad-nacional-de-colombia" xlink:type="simple">ICN-Aps</named-content>-07) <bold>E, F</bold><italic><tp:taxon-name><tp:taxon-name-part taxon-name-part-type="genus" reg="Oligowithius">Oligowithius</tp:taxon-name-part><tp:taxon-name-part taxon-name-part-type="species" reg="achagua">achagua</tp:taxon-name-part></tp:taxon-name></italic> sp. nov. <bold>E</bold> male paratype (<named-content xmlns:xlink="http://www.w3.org/1999/xlink" content-type="dwc:institutional_code" xlink:title="Arachnology collection at the Instituto de Ciencias Naturales-Universidad Nacional de Colombia" xlink:href="http://grbio.org/institution/universidad-nacional-de-colombia" xlink:type="simple">ICN-Aps</named-content>-388) <bold>F</bold> male holotype (<named-content xmlns:xlink="http://www.w3.org/1999/xlink" content-type="dwc:institutional_code" xlink:title="Arachnology collection at the Instituto de Ciencias Naturales-Universidad Nacional de Colombia" xlink:href="http://grbio.org/institution/universidad-nacional-de-colombia" xlink:type="simple">ICN-Aps</named-content>-388). Scale bars: 0.1 mm (<bold>A–C, E, F</bold>); 0.05 mm (<bold>D</bold>).</p></caption><graphic xmlns:xlink="http://www.w3.org/1999/xlink" xlink:href="zookeys-1184-301_article-106698__-g009.jpg" position="float" orientation="portrait" xlink:type="simple" id="oo_940878.jpg"><uri content-type="original_file" xlink:type="simple">https://binary.pensoft.net/fig/940878</uri></graphic></fig><p><bold><italic>Genitalia</italic></bold>: see <xref ref-type="bibr" rid="B23">Romero-Ortiz and Sarmiento 2021</xref> as “<italic><tp:taxon-name><tp:taxon-name-part taxon-name-part-type="genus" reg="Parawithius">Parawithius</tp:taxon-name-part></tp:taxon-name></italic> msp1”.</p></tp:treatment-sec><tp:treatment-sec sec-type="etymology" id="SECID0E6VAI"><title>Etymology.</title><p>This species is named after bromeliad plants, due to its close association with them. Most of the specimens were collected by sifting bromeliads on white sheets.</p></tp:treatment-sec><tp:treatment-sec><!--Section generated to contain objects referenced in tp:taxon-treatment.--><fig id="F1" position="float" orientation="portrait"><object-id xmlns:xlink="http://www.w3.org/1999/xlink" content-type="doi" xlink:type="simple">10.3897/zookeys.1184.106698.figure1</object-id><object-id xmlns:xlink="http://www.w3.org/1999/xlink" content-type="arpha" xlink:type="simple">0EC19531-B554-548B-B432-3AE08D9A03DB</object-id><label>Figure 1.</label><caption><p>Habitus of the new species (males) <bold>A</bold><italic><tp:taxon-name><tp:taxon-name-part taxon-name-part-type="genus" reg="Paciwithius">Paciwithius</tp:taxon-name-part><tp:taxon-name-part taxon-name-part-type="species" reg="chimbilacus">chimbilacus</tp:taxon-name-part></tp:taxon-name></italic> sp. nov. <bold>B</bold><italic><tp:taxon-name><tp:taxon-name-part taxon-name-part-type="genus" reg="Cystowithius">Cystowithius</tp:taxon-name-part><tp:taxon-name-part taxon-name-part-type="species" reg="florezi">florezi</tp:taxon-name-part></tp:taxon-name></italic> sp. nov. <bold>C</bold><italic><tp:taxon-name><tp:taxon-name-part taxon-name-part-type="genus" reg="Parawithius">Parawithius</tp:taxon-name-part><tp:taxon-name-part taxon-name-part-type="species" reg="bromelicola">bromelicola</tp:taxon-name-part></tp:taxon-name></italic> sp. nov. <bold>D</bold><italic><tp:taxon-name><tp:taxon-name-part taxon-name-part-type="genus" reg="Oligowithius">Oligowithius</tp:taxon-name-part><tp:taxon-name-part taxon-name-part-type="species" reg="achagua">achagua</tp:taxon-name-part></tp:taxon-name></italic> sp. nov. Scale bars: 0.5 mm.</p></caption><graphic xmlns:xlink="http://www.w3.org/1999/xlink" xlink:href="zookeys-1184-301_article-106698__-g001.jpg" position="float" orientation="portrait" xlink:type="simple" id="oo_940870.jpg"><uri content-type="original_file" xlink:type="simple">https://binary.pensoft.net/fig/940870</uri></graphic></fig><fig id="F2" position="float" orientation="portrait"><object-id xmlns:xlink="http://www.w3.org/1999/xlink" content-type="doi" xlink:type="simple">10.3897/zookeys.1184.106698.figure2</object-id><object-id xmlns:xlink="http://www.w3.org/1999/xlink" content-type="arpha" xlink:type="simple">B6BD666B-1EA3-5A69-ACB0-02CB31164B6F</object-id><label>Figure 2.</label><caption><p>Distribution of the new species and the new record of <tp:taxon-name><tp:taxon-name-part taxon-name-part-type="family">Withiidae</tp:taxon-name-part></tp:taxon-name> from Colombia.</p></caption><graphic xmlns:xlink="http://www.w3.org/1999/xlink" xlink:href="zookeys-1184-301_article-106698__-g002.jpg" position="float" orientation="portrait" xlink:type="simple" id="oo_940871.jpg"><uri content-type="original_file" xlink:type="simple">https://binary.pensoft.net/fig/940871</uri></graphic></fig></tp:treatment-sec><ref-list><ref id="B23"><mixed-citation xmlns:xlink="http://www.w3.org/1999/xlink" xlink:type="simple"><person-group><name name-style="western"><surname>Romero-Ortiz</surname><given-names>C</given-names></name><name name-style="western"><surname>Sarmiento</surname><given-names>CE</given-names></name></person-group> (<year>2021</year>) <article-title>A comparative study of the male genitalia of the <tp:taxon-name><tp:taxon-name-part taxon-name-part-type="tribe">Cacodemoniini</tp:taxon-name-part></tp:taxon-name> (<tp:taxon-name><tp:taxon-name-part taxon-name-part-type="order">Pseudoscorpiones</tp:taxon-name-part></tp:taxon-name>: <tp:taxon-name><tp:taxon-name-part taxon-name-part-type="family">Withiidae</tp:taxon-name-part></tp:taxon-name>).</article-title><source>The Journal of Arachnology</source><volume>49</volume>(<issue>1</issue>): <fpage>108</fpage>–<lpage>121</lpage>. <ext-link xlink:href="10.1636/JoA-S-19-068" ext-link-type="doi" xlink:type="simple">https://doi.org/10.1636/JoA-S-19-068</ext-link></mixed-citation></ref></ref-list></tp:taxon-treatment>
