# Supplementary material for: ﻿A new genus and five new species of pseudoscorpions (Arachnida, Pseudoscorpiones, Withiidae) from Colombia
Source: Zookeys. 2023 Nov 22;1184:301–26. doi: 10.3897/zookeys.1184.106698 (PMC10688512; doi:10.3897/zookeys.1184.106698)
Supplement: XML Treatment for Oligowithius [file zookeys.1184.106698-treatment9.xml]

<!DOCTYPE tp:taxon-treatment
  PUBLIC "-//TaxonX//DTD Taxonomic Treatment Publishing DTD v0 20100105//EN" "tax-treatment-NSO.dtd">
<tp:taxon-treatment xmlns:tp="http://www.plazi.org/taxpub"><tp:treatment-meta><kwd-group><label>Taxon classification</label><kwd>
                <named-content content-type="kingdom">Animalia</named-content>
              </kwd><kwd>
                <named-content content-type="order">Pseudoscorpiones</named-content>
              </kwd><kwd>
                <named-content content-type="family">Withiidae</named-content>
              </kwd></kwd-group><mixed-citation publication-type="journal"><person-group><name><surname>Romero-Ortiz</surname><given-names>Catalina</given-names></name><name><surname>Sarmiento</surname><given-names>Carlos E.</given-names></name><name><surname>Harvey</surname><given-names>Mark S.</given-names></name></person-group><article-title>﻿A new genus and five new species of pseudoscorpions (<tp:taxon-name><tp:taxon-name-part taxon-name-part-type="class">Arachnida</tp:taxon-name-part></tp:taxon-name>, <tp:taxon-name><tp:taxon-name-part taxon-name-part-type="order">Pseudoscorpiones</tp:taxon-name-part></tp:taxon-name>, <tp:taxon-name><tp:taxon-name-part taxon-name-part-type="family">Withiidae</tp:taxon-name-part></tp:taxon-name>) from Colombia</article-title><source>Zookeys</source><day>22</day><month>11</month><year>2023</year><volume>1184</volume><fpage>301</fpage><lpage>326</lpage><pub-id pub-id-type="doi">10.3897/zookeys.1184.106698</pub-id></mixed-citation></tp:treatment-meta><tp:nomenclature><label>﻿Genus</label><tp:taxon-name>
              <object-id xmlns:xlink="http://www.w3.org/1999/xlink" content-type="arpha" xlink:type="simple">CF1D45D1-0521-5BE7-83F7-9FBD75D09B3A</object-id>
              <tp:taxon-name-part taxon-name-part-type="genus" reg="Oligowithius">Oligowithius</tp:taxon-name-part>
            </tp:taxon-name><tp:taxon-authority>Beier, 1936</tp:taxon-authority><tp:taxon-status xmlns:xlink="http://www.w3.org/1999/xlink" xlink:type="simple">stat. nov.</tp:taxon-status><tp:nomenclature-citation-list><tp:nomenclature-citation><tp:taxon-name><tp:taxon-name-part taxon-name-part-type="genus" reg="Dolichowithius">Dolichowithius</tp:taxon-name-part> (<tp:taxon-name-part taxon-name-part-type="subgenus" reg="Oligowithius">Oligowithius</tp:taxon-name-part>)</tp:taxon-name><comment>Beier, 1936: 447.</comment></tp:nomenclature-citation></tp:nomenclature-citation-list></tp:nomenclature><tp:treatment-sec sec-type="type species" id="SECID0ETXAI"><title>Type species.</title><p><tp:taxon-name><tp:taxon-name-part taxon-name-part-type="genus" reg="Dolichowithius">Dolichowithius</tp:taxon-name-part> (<tp:taxon-name-part taxon-name-part-type="subgenus" reg="Oligowithius">Oligowithius</tp:taxon-name-part>) <tp:taxon-name-part taxon-name-part-type="species" reg="abnormis">abnormis</tp:taxon-name-part></tp:taxon-name> Beier, 1936, by monotypy.</p></tp:treatment-sec><tp:treatment-sec sec-type="diagnosis" id="SECID0EHYAI"><title>Diagnosis.</title><p>The genus <italic><tp:taxon-name><tp:taxon-name-part taxon-name-part-type="genus" reg="Oligowithius">Oligowithius</tp:taxon-name-part></tp:taxon-name></italic> can be distinguished from other Neotropical withiid genera by the presence of a patch of glandular setae on sternites VII and VIII either in one or two small circular patches in the middle of the sternites, the distal position of the tactile setae on tarsus IV, the presence of two non-corneate eyes, and the trichobothria <italic><abbrev xmlns:xlink="http://www.w3.org/1999/xlink" xlink:title="interior terminal" id="ABBRID0EVYAI" xlink:type="simple">it</abbrev></italic> and <italic><abbrev xmlns:xlink="http://www.w3.org/1999/xlink" xlink:title="interior sub-basal" id="ABBRID0E1YAI" xlink:type="simple">isb</abbrev></italic> located far apart. Moreover, the male genitalia are characterized by a pair of lateral apodemes that are not merged with the dorsal apodemes (Fig. <xref ref-type="fig" rid="F11">11</xref>).</p></tp:treatment-sec><tp:treatment-sec sec-type="remarks" id="SECID0ECZAI"><title>Remarks.</title><p><xref ref-type="bibr" rid="B4">Beier (1936)</xref> described four new species of pseudoscorpions from the Caribbean islands of Bonaire, Curaçao and Aruba, and from Venezuela. Among them was <tp:taxon-name><tp:taxon-name-part taxon-name-part-type="genus" reg="Dolichowithius">Dolichowithius</tp:taxon-name-part> (<tp:taxon-name-part taxon-name-part-type="subgenus" reg="Oligowithius">Oligowithius</tp:taxon-name-part>) <tp:taxon-name-part taxon-name-part-type="species" reg="abnormis">abnormis</tp:taxon-name-part></tp:taxon-name> Beier, 1936 which represented the type species of the newly described subgenus <tp:taxon-name><tp:taxon-name-part taxon-name-part-type="genus" reg="Dolichowithius"/><tp:taxon-name-part taxon-name-part-type="subgenus" reg="Oligowithius">Oligowithius</tp:taxon-name-part></tp:taxon-name> Beier, 1936. Unfortunately, the description was very short and the justification for the subgenus was limited. The holotype and only known specimen of <tp:taxon-name><tp:taxon-name-part taxon-name-part-type="genus" reg="Dolichowithius">D.</tp:taxon-name-part> (<tp:taxon-name-part taxon-name-part-type="subgenus" reg="Oligowithius">O.</tp:taxon-name-part>) <tp:taxon-name-part taxon-name-part-type="species" reg="abnormis">abnormis</tp:taxon-name-part></tp:taxon-name> cannot be traced in Naturalis Center, Amsterdam (Dr Bram van der BIjl, in litt. 10 July 2019) or the Naturhistorisches Museum, Vienna (Dr Christoph Hörweg, in litt. 9 July 2019), which renders the status of the species and subgenus difficult to assess. We have studied three specimens of an unusual, small withiid from Colombia that closely resembles <tp:taxon-name><tp:taxon-name-part taxon-name-part-type="genus" reg="Dolichowithius">D.</tp:taxon-name-part> (<tp:taxon-name-part taxon-name-part-type="subgenus" reg="Oligowithius">O.</tp:taxon-name-part>) <tp:taxon-name-part taxon-name-part-type="species" reg="abnormis">abnormis</tp:taxon-name-part></tp:taxon-name> in the morphology of the male glandular setae and in the positions of the trichobothria. We found sufficient differences between these specimens and the description of <italic><tp:taxon-name><tp:taxon-name-part taxon-name-part-type="genus" reg="Dolichowithius">D.</tp:taxon-name-part><tp:taxon-name-part taxon-name-part-type="species" reg="abnormis">abnormis</tp:taxon-name-part></tp:taxon-name></italic> to consider it as a new species. We also found sufficient differences between the new species from Colombia and species of <italic><tp:taxon-name><tp:taxon-name-part taxon-name-part-type="genus" reg="Dolichowithius">Dolichowithius</tp:taxon-name-part></tp:taxon-name></italic> to warrant the elevation of <italic><tp:taxon-name><tp:taxon-name-part taxon-name-part-type="genus" reg="Oligowithius">Oligowithius</tp:taxon-name-part></tp:taxon-name></italic> to full genus level. The differences between <italic><tp:taxon-name><tp:taxon-name-part taxon-name-part-type="genus" reg="Dolichowithius">Dolichowithius</tp:taxon-name-part></tp:taxon-name></italic> and <italic><tp:taxon-name><tp:taxon-name-part taxon-name-part-type="genus" reg="Oligowithius">Oligowithius</tp:taxon-name-part></tp:taxon-name></italic> are as follows: patch of glandular setae on sternites VII and VIII in <italic><tp:taxon-name><tp:taxon-name-part taxon-name-part-type="genus" reg="Oligowithius">Oligowithius</tp:taxon-name-part></tp:taxon-name></italic> and on sternites VII–IX in <italic><tp:taxon-name><tp:taxon-name-part taxon-name-part-type="genus" reg="Dolichowithius">Dolichowithius</tp:taxon-name-part></tp:taxon-name></italic>, trichobothria <italic><abbrev xmlns:xlink="http://www.w3.org/1999/xlink" xlink:title="interior sub-basal" id="ABBRID0EV3AI" xlink:type="simple">isb</abbrev></italic> and <italic><abbrev xmlns:xlink="http://www.w3.org/1999/xlink" xlink:title="interior terminal" id="ABBRID0E13AI" xlink:type="simple">it</abbrev></italic> far apart in <italic><tp:taxon-name><tp:taxon-name-part taxon-name-part-type="genus" reg="Oligowithius">Oligowithius</tp:taxon-name-part></tp:taxon-name></italic> and close together in <italic><tp:taxon-name><tp:taxon-name-part taxon-name-part-type="genus" reg="Dolichowithius">Dolichowithius</tp:taxon-name-part></tp:taxon-name></italic>, and the male genitalia with a pair of lateral apodemes that are not merged with the dorsal apodemes in <italic><tp:taxon-name><tp:taxon-name-part taxon-name-part-type="genus" reg="Oligowithius">Oligowithius</tp:taxon-name-part></tp:taxon-name></italic>, while they are merged in <italic><tp:taxon-name><tp:taxon-name-part taxon-name-part-type="genus" reg="Dolichowithius">Dolichowithius</tp:taxon-name-part></tp:taxon-name></italic>.</p></tp:treatment-sec><tp:treatment-sec><!--Section generated to contain objects referenced in tp:taxon-treatment.--><fig id="F11" position="float" orientation="portrait"><object-id xmlns:xlink="http://www.w3.org/1999/xlink" content-type="doi" xlink:type="simple">10.3897/zookeys.1184.106698.figure11</object-id><object-id xmlns:xlink="http://www.w3.org/1999/xlink" content-type="arpha" xlink:type="simple">34581CE9-EB4C-5CCA-B5BC-CCBD78241377</object-id><label>Figure 11.</label><caption><p>Light micrograph of male genitalia of <italic><tp:taxon-name><tp:taxon-name-part taxon-name-part-type="genus" reg="Oligowithius">Oligowithius</tp:taxon-name-part><tp:taxon-name-part taxon-name-part-type="species" reg="achagua">achagua</tp:taxon-name-part></tp:taxon-name></italic> sp. nov. (holotype, <named-content xmlns:xlink="http://www.w3.org/1999/xlink" content-type="dwc:institutional_code" xlink:title="Arachnology collection at the Instituto de Ciencias Naturales-Universidad Nacional de Colombia" xlink:href="http://grbio.org/institution/universidad-nacional-de-colombia" xlink:type="simple">ICN-Aps</named-content>-388). Scale bar: 100 µm.</p></caption><graphic xmlns:xlink="http://www.w3.org/1999/xlink" xlink:href="zookeys-1184-301_article-106698__-g011.jpg" position="float" orientation="portrait" xlink:type="simple" id="oo_940880.jpg"><uri content-type="original_file" xlink:type="simple">https://binary.pensoft.net/fig/940880</uri></graphic></fig></tp:treatment-sec><ref-list><ref id="B4"><mixed-citation xmlns:xlink="http://www.w3.org/1999/xlink" xlink:type="simple"><person-group><name name-style="western"><surname>Beier</surname><given-names>M</given-names></name></person-group> (<year>1936</year>) <article-title>Zoologische Ergebnisse einer Reise nach Bonaire, Curaçao und Aruba im Jahre 1930. No. 21. Einige neue neotropische Pseudoscorpione. Zoologische Jahrbucher.</article-title><source>Abteilung fur Systematik, Ökologie und Geographie der Tiere</source><volume>67</volume>: <fpage>443</fpage>–<lpage>447</lpage>.</mixed-citation></ref></ref-list></tp:taxon-treatment>
