# Supplementary material for: ﻿A new genus and five new species of pseudoscorpions (Arachnida, Pseudoscorpiones, Withiidae) from Colombia
Source: Zookeys. 2023 Nov 22;1184:301–26. doi: 10.3897/zookeys.1184.106698 (PMC10688512; doi:10.3897/zookeys.1184.106698)
Supplement: XML Treatment for Oligowithius abnormis [file zookeys.1184.106698-treatment10.xml]

<!DOCTYPE tp:taxon-treatment
  PUBLIC "-//TaxonX//DTD Taxonomic Treatment Publishing DTD v0 20100105//EN" "tax-treatment-NSO.dtd">
<tp:taxon-treatment xmlns:tp="http://www.plazi.org/taxpub"><tp:treatment-meta><kwd-group><label>Taxon classification</label><kwd>
                <named-content content-type="kingdom">Animalia</named-content>
              </kwd><kwd>
                <named-content content-type="order">Pseudoscorpiones</named-content>
              </kwd><kwd>
                <named-content content-type="family">Withiidae</named-content>
              </kwd></kwd-group><mixed-citation publication-type="journal"><person-group><name><surname>Romero-Ortiz</surname><given-names>Catalina</given-names></name><name><surname>Sarmiento</surname><given-names>Carlos E.</given-names></name><name><surname>Harvey</surname><given-names>Mark S.</given-names></name></person-group><article-title>﻿A new genus and five new species of pseudoscorpions (<tp:taxon-name><tp:taxon-name-part taxon-name-part-type="class">Arachnida</tp:taxon-name-part></tp:taxon-name>, <tp:taxon-name><tp:taxon-name-part taxon-name-part-type="order">Pseudoscorpiones</tp:taxon-name-part></tp:taxon-name>, <tp:taxon-name><tp:taxon-name-part taxon-name-part-type="family">Withiidae</tp:taxon-name-part></tp:taxon-name>) from Colombia</article-title><source>Zookeys</source><day>22</day><month>11</month><year>2023</year><volume>1184</volume><fpage>301</fpage><lpage>326</lpage><pub-id pub-id-type="doi">10.3897/zookeys.1184.106698</pub-id></mixed-citation></tp:treatment-meta><tp:nomenclature><label>﻿</label><tp:taxon-name>
              <object-id xmlns:xlink="http://www.w3.org/1999/xlink" content-type="arpha" xlink:type="simple">4C2C34E4-A0AD-58CA-BB53-55A93691BFD4</object-id>
              <tp:taxon-name-part taxon-name-part-type="genus" reg="Oligowithius">Oligowithius</tp:taxon-name-part>
              <tp:taxon-name-part taxon-name-part-type="species" reg="abnormis">abnormis</tp:taxon-name-part>
            </tp:taxon-name><tp:taxon-authority>(Beier, 1936)</tp:taxon-authority><tp:taxon-status xmlns:xlink="http://www.w3.org/1999/xlink" xlink:type="simple">comb. nov.</tp:taxon-status><tp:nomenclature-citation-list><tp:nomenclature-citation><tp:taxon-name><tp:taxon-name-part taxon-name-part-type="genus" reg="Dolichowithius">Dolichowithius</tp:taxon-name-part> (<tp:taxon-name-part taxon-name-part-type="subgenus" reg="Oligowithius">Oligowithius</tp:taxon-name-part>) <tp:taxon-name-part taxon-name-part-type="species" reg="abnormis">abnormis</tp:taxon-name-part></tp:taxon-name><comment>Beier, 1936: 446–447, fig. 4.</comment></tp:nomenclature-citation></tp:nomenclature-citation-list></tp:nomenclature><tp:treatment-sec sec-type="remarks" id="SECID0EQ6AI"><title>Remarks.</title><p>With the recognition of <italic><tp:taxon-name><tp:taxon-name-part taxon-name-part-type="genus" reg="Oligowithius">Oligowithius</tp:taxon-name-part></tp:taxon-name></italic> as a distinct genus, <tp:taxon-name><tp:taxon-name-part taxon-name-part-type="genus" reg="Dolichowithius">D.</tp:taxon-name-part> (<tp:taxon-name-part taxon-name-part-type="subgenus" reg="Oligowithius">O.</tp:taxon-name-part>) <tp:taxon-name-part taxon-name-part-type="species" reg="abnormis">abnormis</tp:taxon-name-part></tp:taxon-name> is here transferred to the genus <italic><tp:taxon-name><tp:taxon-name-part taxon-name-part-type="genus" reg="Oligowithius">Oligowithius</tp:taxon-name-part></tp:taxon-name></italic>.</p></tp:treatment-sec></tp:taxon-treatment>
