# Supplementary material for: ﻿A new genus and five new species of pseudoscorpions (Arachnida, Pseudoscorpiones, Withiidae) from Colombia
Source: Zookeys. 2023 Nov 22;1184:301–26. doi: 10.3897/zookeys.1184.106698 (PMC10688512; doi:10.3897/zookeys.1184.106698)
Supplement: XML Treatment for Oligowithius achagua [file zookeys.1184.106698-treatment11.xml]

<!DOCTYPE tp:taxon-treatment
  PUBLIC "-//TaxonX//DTD Taxonomic Treatment Publishing DTD v0 20100105//EN" "tax-treatment-NSO.dtd">
<tp:taxon-treatment xmlns:tp="http://www.plazi.org/taxpub"><tp:treatment-meta><kwd-group><label>Taxon classification</label><kwd>
                <named-content content-type="kingdom">Animalia</named-content>
              </kwd><kwd>
                <named-content content-type="order">Pseudoscorpiones</named-content>
              </kwd><kwd>
                <named-content content-type="family">Withiidae</named-content>
              </kwd></kwd-group><mixed-citation publication-type="journal"><person-group><name><surname>Romero-Ortiz</surname><given-names>Catalina</given-names></name><name><surname>Sarmiento</surname><given-names>Carlos E.</given-names></name><name><surname>Harvey</surname><given-names>Mark S.</given-names></name></person-group><article-title>﻿A new genus and five new species of pseudoscorpions (<tp:taxon-name><tp:taxon-name-part taxon-name-part-type="class">Arachnida</tp:taxon-name-part></tp:taxon-name>, <tp:taxon-name><tp:taxon-name-part taxon-name-part-type="order">Pseudoscorpiones</tp:taxon-name-part></tp:taxon-name>, <tp:taxon-name><tp:taxon-name-part taxon-name-part-type="family">Withiidae</tp:taxon-name-part></tp:taxon-name>) from Colombia</article-title><source>Zookeys</source><day>22</day><month>11</month><year>2023</year><volume>1184</volume><fpage>301</fpage><lpage>326</lpage><pub-id pub-id-type="doi">10.3897/zookeys.1184.106698</pub-id></mixed-citation></tp:treatment-meta><tp:nomenclature><label>﻿</label><tp:taxon-name>
              <object-id xmlns:xlink="http://www.w3.org/1999/xlink" content-type="arpha" xlink:type="simple">51B6BA65-9882-5A12-BB5F-24F108170BDD</object-id>
              <tp:taxon-name-part taxon-name-part-type="genus" reg="Oligowithius">Oligowithius</tp:taxon-name-part>
              <tp:taxon-name-part taxon-name-part-type="species" reg="achagua">achagua</tp:taxon-name-part>
              <object-id xmlns:xlink="http://www.w3.org/1999/xlink" content-type="zoobank" xlink:type="simple">https://zoobank.org/AF485E46-4657-4F22-8462-6CEFDB467C5C</object-id>
            </tp:taxon-name><tp:taxon-status xmlns:xlink="http://www.w3.org/1999/xlink" xlink:type="simple">sp. nov.</tp:taxon-status><xref ref-type="fig" rid="F1">Figs 1D</xref><xref ref-type="fig" rid="F2">, 2</xref><xref ref-type="fig" rid="F8">, 8</xref><xref ref-type="fig" rid="F9">, 9E, F</xref><xref ref-type="fig" rid="F10">, 10</xref><xref ref-type="fig" rid="F11">, 11</xref></tp:nomenclature><tp:treatment-sec sec-type="material" id="SECID0ETCBI"><title>Material examined.</title><p><bold><italic>Holotype</italic>.</bold> Colombia • ♂; Meta, Puerto Gaitán, Carimagua; 160 m; 22 Apr. 2012; D. Martinez leg.; estuary on the eastern plains; <named-content xmlns:xlink="http://www.w3.org/1999/xlink" content-type="dwc:institutional_code" xlink:title="Instituto de Ciencias Naturales – Universidad Nacional de Colombia" xlink:href="http://grbio.org/institution/universidad-nacional-de-colombia" xlink:type="simple">ICN-APs</named-content>-388.</p><p><bold><italic>Paratypes</italic>.</bold> Colombia • 1 ♂ and 1 ♀; Meta, same data as the holotype.</p></tp:treatment-sec><tp:treatment-sec sec-type="diagnosis" id="SECID0EJDBI"><title>Diagnosis.</title><p><italic><tp:taxon-name><tp:taxon-name-part taxon-name-part-type="genus" reg="Oligowithius">Oligowithius</tp:taxon-name-part><tp:taxon-name-part taxon-name-part-type="species" reg="achagua">achagua</tp:taxon-name-part></tp:taxon-name></italic> sp. nov. differs from <italic><tp:taxon-name><tp:taxon-name-part taxon-name-part-type="genus" reg="Oligowithius">O.</tp:taxon-name-part><tp:taxon-name-part taxon-name-part-type="species" reg="abnormis">abnormis</tp:taxon-name-part></tp:taxon-name></italic> by its smaller size (1.7 mm vs 2.18 mm in <italic><tp:taxon-name><tp:taxon-name-part taxon-name-part-type="genus" reg="Oligowithius">O.</tp:taxon-name-part><tp:taxon-name-part taxon-name-part-type="species" reg="achagua">achagua</tp:taxon-name-part></tp:taxon-name></italic>), more slender patella in <italic><tp:taxon-name><tp:taxon-name-part taxon-name-part-type="genus" reg="Oligowithius">O.</tp:taxon-name-part><tp:taxon-name-part taxon-name-part-type="species" reg="achagua">achagua</tp:taxon-name-part></tp:taxon-name></italic> (3.05× longer than broad) than in <italic><tp:taxon-name><tp:taxon-name-part taxon-name-part-type="genus" reg="Oligowithius">O.</tp:taxon-name-part><tp:taxon-name-part taxon-name-part-type="species" reg="abnormis">abnormis</tp:taxon-name-part></tp:taxon-name></italic> (2.74×), and a stouter chela in <italic><tp:taxon-name><tp:taxon-name-part taxon-name-part-type="genus" reg="Oligowithius">O.</tp:taxon-name-part><tp:taxon-name-part taxon-name-part-type="species" reg="abnormis">abnormis</tp:taxon-name-part></tp:taxon-name></italic> (3.70× longer than broad) than in <italic><tp:taxon-name><tp:taxon-name-part taxon-name-part-type="genus" reg="Oligowithius">O.</tp:taxon-name-part><tp:taxon-name-part taxon-name-part-type="species" reg="achagua">achagua</tp:taxon-name-part></tp:taxon-name></italic> (4.05× longer than broad).</p></tp:treatment-sec><tp:treatment-sec sec-type="description" id="SECID0E3FBI"><title>Description.</title><p><bold>Adults.</bold> Color: yellowish brown; carapace and pedipalp reddish brown; legs yellowish, paler than the abdomen, darker in the edges; carapace metazone without paired pale spots (Fig. <xref ref-type="fig" rid="F1">1D</xref>).</p><p><bold><italic>Dimensions</italic></bold> (mm): male: holotype (followed by male paratype): body length 2.18 (2.10). Pedipalps: trochanter 0.33/0.16 (0.27/0.15), femur 0.58/0.15 (0.54/0.15), patella 0.54/0.18 (0.50/0.16), chela (with pedicel) 0.94/0.23 (0.88/0.22), chela (without pedicel) 0.88 (0.84), hand (without pedicel) length 0.48 (0.43), movable finger length 0.45 (0.43). Chelicera 0.19, movable finger length 0.16. Carapace 0.74/0.58 (0.68/0.56) (width at medial area); eyespots diameter 0.08. Leg I: femur 0.14/0.14, patella 0.26/0.14, tibia 0.26/0.08, tarsus 0.26/0.06. Leg IV: femur + patella 0.47/0.16, tibia 0.34/0.11, tarsus 0.33/0.06, TS 0.76.</p><p><bold>Female</bold>: paratype: body length 2.36. Pedipalps: trochanter 0.28/0.16, femur 0.54/0.15, patella 0.52/0.18, chela (with pedicel) 0.94/0.25, chela (without pedicel) 0.88, hand (without pedicel) length 0.48, movable finger length 0.44. Carapace 0.73/0.58.</p><p><bold><italic>Carapace</italic></bold> (Fig. <xref ref-type="fig" rid="F8">8A</xref>): 1.28 (1.20) (♂), 1.07 (♀) × longer than broad; posterior lateral margins slightly widened; with two non-corneate eyes; with 55 (♂) setae, including 2 (♂) near anterior margin, 11 (♂) near posterior margin, 21 in the medial zone and 23 in the anterior region; with two distinct furrows; posterior furrow slightly closer to posterior carapace margin than to median furrow (Fig. <xref ref-type="fig" rid="F8">8A</xref>).</p><p><bold><italic>Chelicera</italic></bold> (Fig. <xref ref-type="fig" rid="F8">8B</xref>): with five setae on hand, <italic><abbrev xmlns:xlink="http://www.w3.org/1999/xlink" xlink:title="sub-basal" id="ABBRID0EOHBI" xlink:type="simple">sb</abbrev></italic> missing, <italic>b</italic> slightly denticulate, all others acuminate; movable finger with one subdistal seta; galea of male broken in holotype, galea with multiple rami in paratype (Fig. <xref ref-type="fig" rid="F10">10A</xref>); rallum of four blades, the most distal blade with several serrations on leading edge, other blades smooth (Fig. <xref ref-type="fig" rid="F8">8E</xref>); two lyrifissures on dorsal side.</p><p><bold><italic>Pedipalp</italic></bold> (Fig. <xref ref-type="fig" rid="F8">8C, H</xref>): trochanter, femur, patella and dorsal chelal hand granulate, ventral chelal hand and fingers smooth; dorsal setae clavate and denticulate; trochanter 2.05× (1.79) (♂), 1.75× (♀), femur 3.79× (3.58) (♂), 3.53× (♀), patella 3.05× (3.10) (♂), 2.95× (♀), chela (with pedicel) 4.05× (4.07) (♂), 3.79× (♀), chela (without pedicel) 3.79× (3.89) (♂), 3.55× (♀), hand 2.07× (2.0) (♂), 1.94× (♀)longer than broad, movable finger 0.93× (1.00) (♂), 0.92× (♀)longer than hand. Fixed chelal finger with eight trichobothria, movable chelal finger with four trichobothria (Fig. <xref ref-type="fig" rid="F8">8H</xref>): <italic><abbrev xmlns:xlink="http://www.w3.org/1999/xlink" xlink:title="exterior basal" id="ABBRID0EMIBI" xlink:type="simple">eb</abbrev></italic> and <italic><abbrev xmlns:xlink="http://www.w3.org/1999/xlink" xlink:title="exterior sub-basal" id="ABBRID0ERIBI" xlink:type="simple">esb</abbrev></italic> situated basally, as well as <italic><abbrev xmlns:xlink="http://www.w3.org/1999/xlink" xlink:title="interior basal" id="ABBRID0EWIBI" xlink:type="simple">ib</abbrev></italic> and <italic><abbrev xmlns:xlink="http://www.w3.org/1999/xlink" xlink:title="interior sub-terminal" id="ABBRID0E2IBI" xlink:type="simple">ist</abbrev></italic>; <italic><abbrev xmlns:xlink="http://www.w3.org/1999/xlink" xlink:title="exterior sub-terminal" id="ABBRID0EAJBI" xlink:type="simple">est</abbrev></italic> situated midway between <italic><abbrev xmlns:xlink="http://www.w3.org/1999/xlink" xlink:title="interior terminal" id="ABBRID0EFJBI" xlink:type="simple">it</abbrev></italic> and <italic><abbrev xmlns:xlink="http://www.w3.org/1999/xlink" xlink:title="interior sub-basal" id="ABBRID0EKJBI" xlink:type="simple">isb</abbrev></italic> in the middle of the finger, <italic><abbrev xmlns:xlink="http://www.w3.org/1999/xlink" xlink:title="exterior terminal" id="ABBRID0EPJBI" xlink:type="simple">et</abbrev></italic> close to fingertip; <italic>b</italic> and <italic><abbrev xmlns:xlink="http://www.w3.org/1999/xlink" xlink:title="sub-basal" id="ABBRID0EWJBI" xlink:type="simple">sb</abbrev></italic> situated near one another, <italic><abbrev xmlns:xlink="http://www.w3.org/1999/xlink" xlink:title="sub-terminal" id="ABBRID0E2JBI" xlink:type="simple">st</abbrev></italic> located midway between <italic><abbrev xmlns:xlink="http://www.w3.org/1999/xlink" xlink:title="sub-basal" id="ABBRID0EAKBI" xlink:type="simple">sb</abbrev></italic> and <italic>t</italic>, <italic>t</italic> parallel to <italic><abbrev xmlns:xlink="http://www.w3.org/1999/xlink" xlink:title="interior terminal" id="ABBRID0EJKBI" xlink:type="simple">it</abbrev></italic>. Venom apparatus not visible, venom ducts not visible in ♂; nodus ramosus not visible. Retrolateral margin of fixed finger with two double sense-spots (Fig. <xref ref-type="fig" rid="F8">8H</xref>) situated midway between <italic><abbrev xmlns:xlink="http://www.w3.org/1999/xlink" xlink:title="exterior sub-basal" id="ABBRID0ESKBI" xlink:type="simple">esb</abbrev></italic> and <italic><abbrev xmlns:xlink="http://www.w3.org/1999/xlink" xlink:title="exterior sub-terminal" id="ABBRID0EXKBI" xlink:type="simple">est</abbrev></italic>, movable finger with one double sense-spot close to <italic><abbrev xmlns:xlink="http://www.w3.org/1999/xlink" xlink:title="sub-basal" id="ABBRID0E3KBI" xlink:type="simple">sb</abbrev></italic>. Chelal teeth rounded; fixed finger with 40 (♂) teeth; movable finger with 43 (♂) teeth; accessory teeth absent.</p><p><bold><italic>Coxal region</italic></bold>: coxal chaetotaxy: ♂, 6: 7: 9: 18; maxilla with 19 setae including two apical setae and one very small internal, sub-oral seta; median maxillary lyrifissure medial-anterior in position, posterior lyrifissure present.</p><p><bold><italic>Legs</italic></bold> (Fig. <xref ref-type="fig" rid="F8">8F, G</xref>): junction between femora and patellae I and II parallel, junction in legs III and IV oblique; tarsal tactile seta of leg IV situated distally, 0.76 (♂) of tarsus length (Fig. <xref ref-type="fig" rid="F8">8G</xref>); arolium slightly shorter than claws. Ratios: leg I: femur 1×, patella 1.94×, tibia 3.30×, tarsus 4.72× deeper than broad; Leg IV: femur + patella 2.85×, tibia 3.00×, tarsus 5.13× deeper than broad.</p><p><bold><italic>Abdomen</italic></bold> (Fig. <xref ref-type="fig" rid="F8">8D</xref>): first four tergites entire, the others with faint medial suture. Tergal chaetotaxy: ♂, 12: 14: 13: 18: 18: 19: 19: 18: 19: 15: 6: 2, 2; all setae foliate; mostly uniseriate but some tergites with a few setae placed anteriorly. All sternites entire, except for the last three with a faint medial suture. Sternal chaetotaxy: ♂, 10: (1) 6 (1): (1) 8 (1): 14: 12: 8 + 13/13 <italic><abbrev xmlns:xlink="http://www.w3.org/1999/xlink" xlink:title="glandular setae" id="ABBRID0ECMBI" xlink:type="simple">gls</abbrev></italic>: 8 + 18/16 <italic><abbrev xmlns:xlink="http://www.w3.org/1999/xlink" xlink:title="glandular setae" id="ABBRID0EHMBI" xlink:type="simple">gls</abbrev></italic>: 8: 8: 6 (including two clavate setae): 2; sternites VII–VIII of ♂ with two small patch circles of glandular setae each (Figs <xref ref-type="fig" rid="F9">9F</xref>, <xref ref-type="fig" rid="F10">10B–D</xref>), paratypes with one circular patch of glandular setae each (Fig. <xref ref-type="fig" rid="F9">9E</xref>); setae uniseriate and acuminate; ♂ without paired invaginations on anterior margins of sternites.</p><fig id="F10" position="float" orientation="portrait"><object-id xmlns:xlink="http://www.w3.org/1999/xlink" content-type="doi" xlink:type="simple">10.3897/zookeys.1184.106698.figure10</object-id><object-id xmlns:xlink="http://www.w3.org/1999/xlink" content-type="arpha" xlink:type="simple">4CFB3B6C-C09F-526B-BC88-DF73FA0156E9</object-id><label>Figure 10.</label><caption><p><italic><tp:taxon-name><tp:taxon-name-part taxon-name-part-type="genus" reg="Oligowithius">Oligowithius</tp:taxon-name-part><tp:taxon-name-part taxon-name-part-type="species" reg="achagua">achagua</tp:taxon-name-part></tp:taxon-name></italic> sp. nov. (male paratype, <named-content xmlns:xlink="http://www.w3.org/1999/xlink" content-type="dwc:institutional_code" xlink:title="Instituto de Ciencias Naturales – Universidad Nacional de Colombia" xlink:href="http://grbio.org/institution/universidad-nacional-de-colombia" xlink:type="simple">ICN-APs</named-content>-388) <bold>A</bold> right galea <bold>B</bold> sternites VII–VII <bold>C</bold> patch of glandular setae on sternite VIII <bold>D</bold> detail of the glandular setae on sternite VIII. Scale bars: 100 µm (<bold>A, B</bold>); 10 µm (<bold>C</bold>); 5 µm (<bold>D</bold>).</p></caption><graphic xmlns:xlink="http://www.w3.org/1999/xlink" xlink:href="zookeys-1184-301_article-106698__-g010.jpg" position="float" orientation="portrait" xlink:type="simple" id="oo_940879.jpg"><uri content-type="original_file" xlink:type="simple">https://binary.pensoft.net/fig/940879</uri></graphic></fig><p><bold><italic>Genitalia</italic></bold>: simple structure with most of the components extremely reduced to chitinized lateral apodemes that do not merge with the dorsal apodemes. The level of sclerotization of the ejaculatory channel is weak; however, it is projected from the lateral apodemes, which allows us to classify <italic><tp:taxon-name><tp:taxon-name-part taxon-name-part-type="genus" reg="Oligowithius">Oligowithius</tp:taxon-name-part></tp:taxon-name></italic> as a <tp:taxon-name><tp:taxon-name-part taxon-name-part-type="tribe">Cacodemoniini</tp:taxon-name-part></tp:taxon-name> (Fig. <xref ref-type="fig" rid="F11">11</xref>).</p><fig id="F11" position="float" orientation="portrait"><object-id xmlns:xlink="http://www.w3.org/1999/xlink" content-type="doi" xlink:type="simple">10.3897/zookeys.1184.106698.figure11</object-id><object-id xmlns:xlink="http://www.w3.org/1999/xlink" content-type="arpha" xlink:type="simple">34581CE9-EB4C-5CCA-B5BC-CCBD78241377</object-id><label>Figure 11.</label><caption><p>Light micrograph of male genitalia of <italic><tp:taxon-name><tp:taxon-name-part taxon-name-part-type="genus" reg="Oligowithius">Oligowithius</tp:taxon-name-part><tp:taxon-name-part taxon-name-part-type="species" reg="achagua">achagua</tp:taxon-name-part></tp:taxon-name></italic> sp. nov. (holotype, <named-content xmlns:xlink="http://www.w3.org/1999/xlink" content-type="dwc:institutional_code" xlink:title="Arachnology collection at the Instituto de Ciencias Naturales-Universidad Nacional de Colombia" xlink:href="http://grbio.org/institution/universidad-nacional-de-colombia" xlink:type="simple">ICN-Aps</named-content>-388). Scale bar: 100 µm.</p></caption><graphic xmlns:xlink="http://www.w3.org/1999/xlink" xlink:href="zookeys-1184-301_article-106698__-g011.jpg" position="float" orientation="portrait" xlink:type="simple" id="oo_940880.jpg"><uri content-type="original_file" xlink:type="simple">https://binary.pensoft.net/fig/940880</uri></graphic></fig></tp:treatment-sec><tp:treatment-sec sec-type="etymology" id="SECID0EUPBI"><title>Etymology.</title><p>This species is named after the indigenous people, original inhabitants of the Meta, Vichada and the Venezuelan Llanos, the Achaguas. The name should be treated as a noun in apposition.</p></tp:treatment-sec><tp:treatment-sec><!--Section generated to contain objects referenced in tp:taxon-treatment.--><fig id="F1" position="float" orientation="portrait"><object-id xmlns:xlink="http://www.w3.org/1999/xlink" content-type="doi" xlink:type="simple">10.3897/zookeys.1184.106698.figure1</object-id><object-id xmlns:xlink="http://www.w3.org/1999/xlink" content-type="arpha" xlink:type="simple">0EC19531-B554-548B-B432-3AE08D9A03DB</object-id><label>Figure 1.</label><caption><p>Habitus of the new species (males) <bold>A</bold><italic><tp:taxon-name><tp:taxon-name-part taxon-name-part-type="genus" reg="Paciwithius">Paciwithius</tp:taxon-name-part><tp:taxon-name-part taxon-name-part-type="species" reg="chimbilacus">chimbilacus</tp:taxon-name-part></tp:taxon-name></italic> sp. nov. <bold>B</bold><italic><tp:taxon-name><tp:taxon-name-part taxon-name-part-type="genus" reg="Cystowithius">Cystowithius</tp:taxon-name-part><tp:taxon-name-part taxon-name-part-type="species" reg="florezi">florezi</tp:taxon-name-part></tp:taxon-name></italic> sp. nov. <bold>C</bold><italic><tp:taxon-name><tp:taxon-name-part taxon-name-part-type="genus" reg="Parawithius">Parawithius</tp:taxon-name-part><tp:taxon-name-part taxon-name-part-type="species" reg="bromelicola">bromelicola</tp:taxon-name-part></tp:taxon-name></italic> sp. nov. <bold>D</bold><italic><tp:taxon-name><tp:taxon-name-part taxon-name-part-type="genus" reg="Oligowithius">Oligowithius</tp:taxon-name-part><tp:taxon-name-part taxon-name-part-type="species" reg="achagua">achagua</tp:taxon-name-part></tp:taxon-name></italic> sp. nov. Scale bars: 0.5 mm.</p></caption><graphic xmlns:xlink="http://www.w3.org/1999/xlink" xlink:href="zookeys-1184-301_article-106698__-g001.jpg" position="float" orientation="portrait" xlink:type="simple" id="oo_940870.jpg"><uri content-type="original_file" xlink:type="simple">https://binary.pensoft.net/fig/940870</uri></graphic></fig><fig id="F2" position="float" orientation="portrait"><object-id xmlns:xlink="http://www.w3.org/1999/xlink" content-type="doi" xlink:type="simple">10.3897/zookeys.1184.106698.figure2</object-id><object-id xmlns:xlink="http://www.w3.org/1999/xlink" content-type="arpha" xlink:type="simple">B6BD666B-1EA3-5A69-ACB0-02CB31164B6F</object-id><label>Figure 2.</label><caption><p>Distribution of the new species and the new record of <tp:taxon-name><tp:taxon-name-part taxon-name-part-type="family">Withiidae</tp:taxon-name-part></tp:taxon-name> from Colombia.</p></caption><graphic xmlns:xlink="http://www.w3.org/1999/xlink" xlink:href="zookeys-1184-301_article-106698__-g002.jpg" position="float" orientation="portrait" xlink:type="simple" id="oo_940871.jpg"><uri content-type="original_file" xlink:type="simple">https://binary.pensoft.net/fig/940871</uri></graphic></fig><fig id="F8" position="float" orientation="portrait"><object-id xmlns:xlink="http://www.w3.org/1999/xlink" content-type="doi" xlink:type="simple">10.3897/zookeys.1184.106698.figure8</object-id><object-id xmlns:xlink="http://www.w3.org/1999/xlink" content-type="arpha" xlink:type="simple">F886D960-0C52-5FDC-8D0C-7FD3E424E565</object-id><label>Figure 8.</label><caption><p><italic><tp:taxon-name><tp:taxon-name-part taxon-name-part-type="genus" reg="Oligowithius">Oligowithius</tp:taxon-name-part><tp:taxon-name-part taxon-name-part-type="species" reg="achagua">achagua</tp:taxon-name-part></tp:taxon-name></italic> sp. nov. (male holotype, <named-content xmlns:xlink="http://www.w3.org/1999/xlink" content-type="dwc:institutional_code" xlink:title="Arachnology collection at the Instituto de Ciencias Naturales-Universidad Nacional de Colombia" xlink:href="http://grbio.org/institution/universidad-nacional-de-colombia" xlink:type="simple">ICN-Aps</named-content>-388) <bold>A</bold> carapace <bold>B</bold> chelicera <bold>C</bold> left pedipalp <bold>D</bold> abdomen, sternites <bold>E</bold> rallum <bold>F</bold> left leg I <bold>G</bold> left leg IV <bold>H</bold> right chela (arrow shows sense-spots). Abbreviations: Pedipalp movable finger: <bold><italic>b</italic></bold> = basal; <bold><italic><abbrev xmlns:xlink="http://www.w3.org/1999/xlink" xlink:title="sub-basal" id="ABBRID0E1JAI" xlink:type="simple">sb</abbrev></italic></bold> = sub-basal; <bold><italic><abbrev xmlns:xlink="http://www.w3.org/1999/xlink" xlink:title="sub-terminal" id="ABBRID0EAKAI" xlink:type="simple">st</abbrev></italic></bold> = sub-terminal; <bold><italic>t</italic></bold> = terminal; fixed finger: <bold><italic><abbrev xmlns:xlink="http://www.w3.org/1999/xlink" xlink:title="exterior basal" id="ABBRID0EJKAI" xlink:type="simple">eb</abbrev></italic></bold> = exterior basal; <bold><italic><abbrev xmlns:xlink="http://www.w3.org/1999/xlink" xlink:title="exterior sub-basal" id="ABBRID0EPKAI" xlink:type="simple">esb</abbrev></italic></bold> = exterior sub-basal; <bold><italic><abbrev xmlns:xlink="http://www.w3.org/1999/xlink" xlink:title="exterior sub-terminal" id="ABBRID0EVKAI" xlink:type="simple">est</abbrev></italic></bold> = exterior sub-terminal; <bold><italic><abbrev xmlns:xlink="http://www.w3.org/1999/xlink" xlink:title="exterior terminal" id="ABBRID0E2KAI" xlink:type="simple">et</abbrev></italic></bold> = exterior terminal; <bold><italic><abbrev xmlns:xlink="http://www.w3.org/1999/xlink" xlink:title="interior basal" id="ABBRID0EBLAI" xlink:type="simple">ib</abbrev></italic></bold> = interior basal; <bold><italic><abbrev xmlns:xlink="http://www.w3.org/1999/xlink" xlink:title="interior sub-basal" id="ABBRID0EHLAI" xlink:type="simple">isb</abbrev></italic></bold> = interior sub-basal; <bold><italic><abbrev xmlns:xlink="http://www.w3.org/1999/xlink" xlink:title="interior sub-terminal" id="ABBRID0ENLAI" xlink:type="simple">ist</abbrev></italic></bold> = interior sub-terminal; <bold><italic><abbrev xmlns:xlink="http://www.w3.org/1999/xlink" xlink:title="interior terminal" id="ABBRID0ETLAI" xlink:type="simple">it</abbrev></italic></bold> = interior terminal. Cheliceral setae: <bold><italic>b</italic></bold> = basal seta; <bold><italic><abbrev xmlns:xlink="http://www.w3.org/1999/xlink" xlink:title="exterior seta" id="ABBRID0E3LAI" xlink:type="simple">es</abbrev></italic></bold> = exterior seta; <bold><italic><abbrev xmlns:xlink="http://www.w3.org/1999/xlink" xlink:title="interior seta" id="ABBRID0ECMAI" xlink:type="simple">is</abbrev></italic></bold> = interior seta; <bold><italic><abbrev xmlns:xlink="http://www.w3.org/1999/xlink" xlink:title="laminal seta" id="ABBRID0EIMAI" xlink:type="simple">ls</abbrev></italic></bold> = laminal seta. Scale bars: 8 µm (<bold>A, C, D, F–H</bold>); 2 µm (<bold>B, E</bold>). Granulation is shown in detail on each segment in a small section but is meant to cover all the structure.</p></caption><graphic xmlns:xlink="http://www.w3.org/1999/xlink" xlink:href="zookeys-1184-301_article-106698__-g008.jpg" position="float" orientation="portrait" xlink:type="simple" id="oo_940877.jpg"><uri content-type="original_file" xlink:type="simple">https://binary.pensoft.net/fig/940877</uri></graphic></fig><fig id="F9" position="float" orientation="portrait"><object-id xmlns:xlink="http://www.w3.org/1999/xlink" content-type="doi" xlink:type="simple">10.3897/zookeys.1184.106698.figure9</object-id><object-id xmlns:xlink="http://www.w3.org/1999/xlink" content-type="arpha" xlink:type="simple">91F81711-8175-5EF5-8301-893F6572ADDD</object-id><label>Figure 9.</label><caption><p>Glandular setae patches of the new species <bold>A</bold><italic><tp:taxon-name><tp:taxon-name-part taxon-name-part-type="genus" reg="Paciwithius">Paciwithius</tp:taxon-name-part><tp:taxon-name-part taxon-name-part-type="species" reg="chimbilacus">chimbilacus</tp:taxon-name-part></tp:taxon-name></italic> sp. nov. (holotype, <named-content xmlns:xlink="http://www.w3.org/1999/xlink" content-type="dwc:institutional_code" xlink:title="Arachnology collection at the Instituto de Ciencias Naturales-Universidad Nacional de Colombia" xlink:href="http://grbio.org/institution/universidad-nacional-de-colombia" xlink:type="simple">ICN-Aps</named-content>-076) <bold>B</bold><italic><tp:taxon-name><tp:taxon-name-part taxon-name-part-type="genus" reg="Parawithius">Parawithius</tp:taxon-name-part><tp:taxon-name-part taxon-name-part-type="species" reg="bromelicola">bromelicola</tp:taxon-name-part></tp:taxon-name></italic> sp. nov. (holotype, <named-content xmlns:xlink="http://www.w3.org/1999/xlink" content-type="dwc:institutional_code" xlink:title="Arachnology collection at the Instituto de Ciencias Naturales-Universidad Nacional de Colombia" xlink:href="http://grbio.org/institution/universidad-nacional-de-colombia" xlink:type="simple">ICN-Aps</named-content>-082) <bold>C</bold><italic><tp:taxon-name><tp:taxon-name-part taxon-name-part-type="genus" reg="Paciwithius">Paciwithius</tp:taxon-name-part><tp:taxon-name-part taxon-name-part-type="species" reg="valduparensis">valduparensis</tp:taxon-name-part></tp:taxon-name></italic> sp. nov. (holotype, <named-content xmlns:xlink="http://www.w3.org/1999/xlink" content-type="dwc:institutional_code" xlink:title="Arachnology collection at the Instituto de Ciencias Naturales-Universidad Nacional de Colombia" xlink:href="http://grbio.org/institution/universidad-nacional-de-colombia" xlink:type="simple">ICN-Aps</named-content>-597) <bold>D</bold><italic><tp:taxon-name><tp:taxon-name-part taxon-name-part-type="genus" reg="Cystowithius">Cystowithius</tp:taxon-name-part><tp:taxon-name-part taxon-name-part-type="species" reg="florezi">florezi</tp:taxon-name-part></tp:taxon-name></italic> sp. nov. (holotype, <named-content xmlns:xlink="http://www.w3.org/1999/xlink" content-type="dwc:institutional_code" xlink:title="Arachnology collection at the Instituto de Ciencias Naturales-Universidad Nacional de Colombia" xlink:href="http://grbio.org/institution/universidad-nacional-de-colombia" xlink:type="simple">ICN-Aps</named-content>-07) <bold>E, F</bold><italic><tp:taxon-name><tp:taxon-name-part taxon-name-part-type="genus" reg="Oligowithius">Oligowithius</tp:taxon-name-part><tp:taxon-name-part taxon-name-part-type="species" reg="achagua">achagua</tp:taxon-name-part></tp:taxon-name></italic> sp. nov. <bold>E</bold> male paratype (<named-content xmlns:xlink="http://www.w3.org/1999/xlink" content-type="dwc:institutional_code" xlink:title="Arachnology collection at the Instituto de Ciencias Naturales-Universidad Nacional de Colombia" xlink:href="http://grbio.org/institution/universidad-nacional-de-colombia" xlink:type="simple">ICN-Aps</named-content>-388) <bold>F</bold> male holotype (<named-content xmlns:xlink="http://www.w3.org/1999/xlink" content-type="dwc:institutional_code" xlink:title="Arachnology collection at the Instituto de Ciencias Naturales-Universidad Nacional de Colombia" xlink:href="http://grbio.org/institution/universidad-nacional-de-colombia" xlink:type="simple">ICN-Aps</named-content>-388). Scale bars: 0.1 mm (<bold>A–C, E, F</bold>); 0.05 mm (<bold>D</bold>).</p></caption><graphic xmlns:xlink="http://www.w3.org/1999/xlink" xlink:href="zookeys-1184-301_article-106698__-g009.jpg" position="float" orientation="portrait" xlink:type="simple" id="oo_940878.jpg"><uri content-type="original_file" xlink:type="simple">https://binary.pensoft.net/fig/940878</uri></graphic></fig></tp:treatment-sec></tp:taxon-treatment>
